# Supplementary material for: Beneficial effects of miR-132/212 deficiency in the zQ175 mouse model of Huntington’s disease
Source: Front Neurosci. 2024 Aug 7;18:1421680. doi: 10.3389/fnins.2024.1421680 (PMC11337869; doi:10.3389/fnins.2024.1421680)
Supplement: Supplementary file 2 [file Data_Sheet_2.xlsx]

## Sheet: Feuil1
Supplementary Table 3. Overview of mRNA-Seq results in the striatum for all mouse genotypes. Abbreviations: WT (Wildtype); WT 132- (KO), HD 132- (HD/KO). These lists of significant (adjusted P>0.05) genes (transcripts) were used to identify miR-132/212 targets using MEINTURNET.
Gene symbol	Transcript ID	P-value (WT vs. HD)	FDR step up (WT vs. HD)	Ratio (WT vs. HD)	Fold change (WT vs. HD)	LSMean(WT) (WT vs. HD)	LSMean(HD) (WT vs. HD)	P-value (WT vs. WT 132-)	FDR step up (WT vs. WT 132-)	Ratio (WT vs. WT 132-)	Fold change (WT vs. WT 132-)	LSMean(WT) (WT vs. WT 132-)	LSMean(WT 132-) (WT vs. WT 132-)	P-value (HD vs. HD 132-)	FDR step up (HD vs. HD 132-)	Ratio (HD vs. HD 132-)	Fold change (HD vs. HD 132-)	LSMean(HD) (HD vs. HD 132-)	LSMean(HD 132-) (HD vs. HD 132-)
Shox2	NM_001302358	3.0565873549953407E-10	3.776872165199993E-6	0.01202926263089333E0	-83.13061495821186E0	0.150565424776706E0	12.516596353131959E0	1.4115234241840598E-15	3.4882978381860666E-11	0.002717096786015833E0	-368.03988917389E0	0.150565424776706E0	55.41408224823853E0	0.09511751059568634E0	0.5620187297720104E0	0.32259750432656875E0	-3.099837991888771E0	12.516596353131959E0	38.79942090457489E0
Ntng1	NM_001163349	0.09721937745456813E0	0.9188291989679136E0	0.4610193618451354E0	-2.169106295227396E0	1.2887191491234253E0	2.795368819143715E0	1.4255824223803278E-9	1.761520920214252E-5	0.05006722735662712E0	-19.973145164940625E0	1.2887191491234253E0	25.739774642280942E0	0.060189599624821656E0	0.48310021939857667E0	0.3887652131668359E0	-2.5722466057446787E0	2.795368819143715E0	7.190377956846931E0
Prkcd	NM_011103	0.02803068984416023E0	0.6952835289023247E0	0.2806448060834482E0	-3.563222900703373E0	11.01657293328217E0	39.254504963139965E0	7.777148553987422E-8	4.979329623049288E-4	0.036011444550268654E0	-27.768949912689347E0	11.01657293328217E0	305.9186619938017E0	0.11974253768389066E0	0.5979929968448839E0	0.3720165466412438E0	-2.6880524778494745E0	39.254504963139965E0	105.51816933292292E0
Slc6a11	NM_172890	0.6416823022394859E0	0.9997825050579616E0	0.9116956886584378E0	-1.0968572215927688E0	98.792668341252E0	108.3614517105216E0	8.059449881518695E-8	4.979329623049288E-4	0.31978124902420146E0	-3.1271377013238157E0	98.792668341252E0	308.9382777843091E0	0.050774976727997426E0	0.4582290005924204E0	0.6522719702106768E0	-1.5331028246959788E0	108.3614517105216E0	166.12924770555756E0
Patj	NM_007704	0.17687715171362636E0	0.9997825050579616E0	0.540525382985872E0	-1.850051878185594E0	5.630742536226084E0	10.417165804724581E0	1.1344170423711553E-7	5.606969673623673E-4	0.07580863794988608E0	-13.19110891638837E0	5.630742536226084E0	74.27573807549915E0	0.013254289933377576E0	0.30303548122080426E0	0.2907391023605422E0	-3.4395098281617162E0	10.417165804724581E0	35.82994416694035E0
Plekhd1	NM_001177503	0.29374640032821825E0	0.9997825050579616E0	0.6891126589283166E0	-1.4511415325836043E0	4.089052626489823E0	5.933794095219455E0	1.6466755947065266E-7	6.281654181649696E-4	0.13877980201631243E0	-7.205659508596634E0	4.089052626489823E0	29.46432093921843E0	0.005531218683105827E0	0.22011756411528874E0	0.3423659434920167E0	-2.9208512675073304E0	5.933794095219455E0	17.331730004149254E0
Rgs16	NM_011267	0.8721698946106182E0	0.9997825050579616E0	1.067905139893068E0	1.067905139893068E0	7.845284068223957E0	7.346424111236626E0	1.779289413326908E-7	6.281654181649696E-4	0.10302440942352038E0	-9.706437586932683E0	7.845284068223957E0	76.14976015997314E0	0.002911334380610072E0	0.16390926223310046E0	0.2636218554386812E0	-3.7933121983985174E0	7.346424111236626E0	27.86728019576288E0
Ret	NM_001080780	0.0021577641524407054E0	0.2995776713441975E0	0.2717162110356854E0	-3.680310409851353E0	2.520994891181116E0	9.278043741195939E0	2.3473033667068623E-7	7.251113512678336E-4	0.09616926731645815E0	-10.398332314515436E0	2.520994891181116E0	26.214142641696924E0	0.4372504286370489E0	0.8437808332648532E0	0.6986442129987451E0	-1.4313437102810385E0	9.278043741195939E0	13.280069552673162E0
Slitrk6	NM_175499	0.009497530817604566E0	0.5198051640204547E0	0.3120162457345737E0	-3.2049613238750427E0	1.8863102794582272E0	6.045551490491542E0	3.6316559765652005E-7	9.116501424685692E-4	0.08776920257085624E0	-11.393518121492537E0	1.8863102794582272E0	21.49171035176497E0	0.10263763659372122E0	0.575557956237947E0	0.4525880168571305E0	-2.2095149733398096E0	6.045551490491542E0	13.357736540337866E0
Ntng1	NM_030699	0.43411785722663343E0	0.9997825050579616E0	0.7272691560566108E0	-1.3750067518636246E0	4.540099427902984E0	6.2426673674987825E0	3.688949712574634E-7	9.116501424685692E-4	0.11023377796276386E0	-9.071629571997365E0	4.540099427902984E0	41.18610022997301E0	0.016906639398974993E0	0.33159823767211827E0	0.3452724641014233E0	-2.896263397669185E0	6.2426673674987825E0	18.080409000310564E0
Mrvi1	NM_010826	0.10365005956969092E0	0.9312931940437142E0	0.4672613834219235E0	-2.140129776350529E0	1.023604478579312E0	2.1906464238133427E0	4.434153363968662E-7	9.717204586970016E-4	0.08230954336788211E0	-12.149259479310981E0	1.023604478579312E0	12.436036414444883E0	0.30021137091097266E0	0.777441434488407E0	0.5931300273284191E0	-1.6859709573366362E0	2.1906464238133427E0	3.69336624834266E0
Epn3	NM_001361558	0.63343563824492E0	0.9997825050579616E0	0.8102281675253672E0	-1.2342202358309042E0	2.53051253258694E0	3.123209774742512E0	4.718425729115858E-7	9.717204586970016E-4	0.09445471741556487E0	-10.587083709121483E0	2.53051253258694E0	26.790748009478946E0	9.037525113452492E-5	0.023578689355518403E0	0.15354890964561446E0	-6.512582878692953E0	3.123209774742512E0	20.34016250555456E0
Vipr2	NM_009511	0.21111768272994677E0	0.9997825050579616E0	0.4830754858024595E0	-2.070069853242196E0	0.5392673601418283E0	1.1163211050671011E0	6.167411548739399E-7	0.0011724249354153596E0	0.04711022618440898E0	-21.226813815021497E0	0.5392673601418283E0	11.446927850248734E0	0.009010247903950832E0	0.26351509639093124E0	0.2012523459622957E0	-4.968886177293796E0	1.1163211050671011E0	5.546872508389254E0
Nefh	NM_010904	0.9595271736341363E0	0.9997825050579616E0	0.9897671754698946E0	-1.0103386177918532E0	85.53671456272602E0	86.42104596176087E0	8.609369122420766E-7	0.00151973813658846E0	0.3441770290604191E0	-2.905481527137168E0	85.53671456272602E0	248.52534405400513E0	0.07127710797442252E0	0.5153078759512535E0	0.6685435504694733E0	-1.4957888671542294E0	86.42104596176087E0	129.2676384374259E0
Slc17a6	NM_001355150	0.44620712211795416E0	0.9997825050579616E0	0.6471963714818928E0	-1.5451260916532779E0	6.897892793470949E0	10.658114132619078E0	1.2992045730662767E-6	0.002140482840945793E0	0.052124657902826034E0	-19.184778188170768E0	6.897892793470949E0	132.33454320852184E0	0.007244569572270781E0	0.24465748498131243E0	0.18575824546099348E0	-5.383341113705693E0	10.658114132619078E0	57.376264004696E0
F2r	NM_010169	0.07318274749118889E0	0.8808708190397437E0	0.5461578724713388E0	-1.830972417325135E0	3.793643855929256E0	6.946057261361434E0	1.607024777428813E-6	0.0023568743312891017E0	0.1783123486097582E0	-5.608136552497154E0	3.793643855929256E0	21.275272775593105E0	0.1527858585500617E0	0.6464317163834539E0	0.5905847778248348E0	-1.6932370043181104E0	6.946057261361434E0	11.761321189049692E0
Sparc	NM_009242	0.6934608425476383E0	0.9997825050579616E0	0.9362210420609326E0	-1.0681238244749005E0	208.20658117786076E0	222.39040976854037E0	1.6212869191079486E-6	0.0023568743312891017E0	0.4240630400443622E0	-2.3581399593215853E0	208.20658117786076E0	490.9802588692465E0	0.029297104776690997E0	0.38676257437939204E0	0.669475676503798E0	-1.4937062466888995E0	222.39040976854037E0	332.18594427497277E0
Plekhg1	NM_001159942	0.14655005343462046E0	0.9780284901421511E0	0.5915493767330251E0	-1.6904759591206782E0	5.809093931988236E0	9.820133636299925E0	1.762625219339128E-6	0.002419986502529326E0	0.1583045692688033E0	-6.316937057590463E0	5.809093931988236E0	36.69568073000038E0	0.4092563336286865E0	0.8323260146765329E0	0.7206573147209273E0	-1.3876220771966319E0	9.820133636299925E0	13.626634234751016E0
Ntng1	NM_001163350	0.8686309901773768E0	0.9997825050579616E0	1.0728194444702475E0	1.0728194444702475E0	4.357353211917608E0	4.061590451568713E0	2.6663347335719055E-6	0.0034680594879348686E0	0.11980551242986835E0	-8.346861339835087E0	4.357353211917608E0	36.37022306856134E0	0.016053700442770928E0	0.3230244896658405E0	0.32593003517227015E0	-3.0681431352942066E0	4.061590451568713E0	12.46154086235704E0
Onecut2	NM_194268	0.3360217623919112E0	0.9997825050579616E0	0.8354799220162786E0	-1.1969168541916388E0	57.973799929080776E0	69.38981823665081E0	4.173882059235869E-6	0.005157457366494802E0	2.524685020542117E0	2.524685020542117E0	57.973799929080776E0	22.962785241476283E0	0.010026343217040655E0	0.27623302109556935E0	1.7045739576804113E0	1.7045739576804113E0	69.38981823665081E0	40.70801265266112E0
Chst8	NM_175140	0.21645929477138104E0	0.9997825050579616E0	0.7035214099023984E0	-1.421420849350886E0	5.633877538895733E0	8.008110996476052E0	4.853844169670419E-6	0.005632317303296365E0	0.2504858799327824E0	-3.992241000843437E0	5.633877538895733E0	22.49179690451046E0	0.2814611463071617E0	0.7654615724319233E0	0.7141997166478251E0	-1.4001685756662154E0	8.008110996476052E0	11.212705367712832E0
Epb41l3	NM_001355732	0.48369152682239114E0	0.9997825050579616E0	0.9014166507440693E0	-1.1093649081970647E0	57.97413651592939E0	64.31447263379809E0	5.03329529346897E-6	0.005632317303296365E0	0.48539309200717845E0	-2.060185891531417E0	57.97413651592939E0	119.43749812383402E0	0.5230476764979363E0	0.8762939688991946E0	0.9007621774248357E0	-1.1101709475178816E0	64.31447263379809E0	71.40005902297649E0
Plekhg1	NM_001033253	0.3630069211593993E0	0.9997825050579616E0	0.6876494963375832E0	-1.454229233535389E0	11.370789985050259E0	16.53573520465152E0	5.241909034751605E-6	0.005632317303296365E0	0.1348517229942718E0	-7.415552265820717E0	11.370789985050259E0	84.320687437811E0	0.1982728446336157E0	0.6957068128882637E0	0.5586728778400044E0	-1.789956233182999E0	16.53573520465152E0	29.59824229982954E0
Tafa4	NM_177233	0.24377207464490153E0	0.9997825050579616E0	0.4943822292988394E0	-2.0227264265106295E0	0.6056806306505996E0	1.2251262176425917E0	7.0682908793892356E-6	0.00727827802093109E0	0.056855350942514024E0	-17.588494018990257E0	0.6056806306505996E0	10.653010149616318E0	0.011060489908425862E0	0.28924644138299294E0	0.1954589399172585E0	-5.116164041528718E0	1.2251262176425917E0	6.267946701037113E0
Arhgap44	NM_175003	0.2042173227232273E0	0.9997825050579616E0	0.7846773263143735E0	-1.2744091953019674E0	45.368050339420385E0	57.8174605254799E0	8.411633369494096E-6	0.007413331605417862E0	0.4027015433772442E0	-2.483228625382288E0	45.368050339420385E0	112.65924128063337E0	0.07602743984473098E0	0.5266856795561499E0	0.6886902139544239E0	-1.4520316678496872E0	57.8174605254799E0	83.95278363764604E0
Rgs3	NM_001310706	0.07827644469027568E0	0.8898094653315469E0	0.6959998405792066E0	-1.4367819382944202E0	20.77874186518221E0	29.85452101237591E0	8.794077360257337E-6	0.007413331605417862E0	0.3762879324652582E0	-2.657539383334669E0	20.77874186518221E0	55.22032484286661E0	0.020681704891315503E0	0.3501418477127258E0	0.5928466299347501E0	-1.6867768989596212E0	29.85452101237591E0	50.35791637318029E0
Tcf7l2	NM_001142924	0.2505100497498033E0	0.9997825050579616E0	0.3696245909751515E0	-2.7054477013062868E0	1.3844652692253825E0	3.7455983801642003E0	8.828548394613812E-6	0.007413331605417862E0	0.016420529381620214E0	-60.89937643053808E0	1.3844652692253825E0	84.31307158556284E0	0.01845816574259396E0	0.3409619685483695E0	0.10766152048167735E0	-9.288369656363784E0	3.7455983801642003E0	34.7905023392425E0
Rora	NM_013646	0.7308236616001388E0	0.9997825050579616E0	1.0923789380817093E0	1.0923789380817093E0	28.785971733066855E0	26.351635617963268E0	8.864132329796057E-6	0.007413331605417862E0	0.2955652235660804E0	-3.383347972859287E0	28.785971733066855E0	97.39295910985649E0	0.011954621793024797E0	0.29435433584759674E0	0.49142362186725974E0	-2.034904216041356E0	26.351635617963268E0	53.62305441857902E0
Mctp2	NM_001024703	0.4905092590009642E0	0.9997825050579616E0	0.7215001431021175E0	-1.3860011111022954E0	0.7892516743717779E0	1.0939036976186314E0	8.874618257520546E-6	0.007413331605417862E0	0.11009701068368724E0	-9.082898743482117E0	0.7892516743717779E0	7.168693041442579E0	0.043303784168112036E0	0.4359335345608709E0	0.3595154339105439E0	-2.781521753107334E0	1.0939036976186314E0	3.04271693073077E0
Lhfp	NM_175386	0.635150765259241E0	0.9997825050579616E0	0.8906897364885662E0	-1.122725410469392E0	18.59455326194082E0	20.87657744350748E0	8.999310005363002E-6	0.007413331605417862E0	0.3146396410208522E0	-3.1782390697989857E0	18.59455326194082E0	59.09793566255846E0	0.03989362076640562E0	0.42209891739023075E0	0.5761204871568001E0	-1.7357480289150602E0	20.87657744350748E0	36.23647814806071E0
Irx3	NM_008393	0.02350962803961286E0	0.6685624911459264E0	0.31327605328613073E0	-3.192072900275751E0	0.41295119599332053E0	1.3181703218667389E0	9.631620370222434E-6	0.007678265619655064E0	0.09203455865493318E0	-10.865483733662677E0	0.41295119599332053E0	4.486914502861971E0	0.0731825393582781E0	0.5187558497536943E0	0.3889720866313431E0	-2.570878565247208E0	1.3181703218667389E0	3.388855825832212E0
Calb2	NM_007586	0.007012891448777653E0	0.47498369891118E0	0.2021287394171726E0	-4.947341990473232E0	4.948722757665575E0	24.483023898209385E0	1.1478220181122117E-5	0.008864414229252215E0	0.061916199333457496E0	-16.15086214537126E0	4.948722757665575E0	79.92613905471818E0	0.36177483752097434E0	0.8081480213012601E0	0.5526768934608493E0	-1.8093754449150647E0	24.483023898209385E0	44.298982258688774E0
Tunar	NR_045047	0.19441002052172715E0	0.9997825050579616E0	0.6971180207976972E0	-1.4344773340613421E0	10.515823758541416E0	15.084710830611415E0	1.2358189851627533E-5	0.009063849793867039E0	0.2733160826039176E0	-3.658767499054102E0	10.515823758541416E0	38.47495419353229E0	0.1816683490618655E0	0.6792394466469208E0	0.6649626801368864E0	-1.5038437943527059E0	15.084710830611415E0	22.685048772220032E0
Rab37	NM_021411	0.6942357220244799E0	0.9997825050579616E0	0.8187947421203712E0	-1.2213073051866152E0	4.085143863347324E0	4.989216043044357E0	1.2469991218851588E-5	0.009063849793867039E0	0.09357369179522712E0	-10.686764418661172E0	4.085143863347324E0	43.656970083932215E0	0.012818563523059419E0	0.30023063597964605E0	0.25017831252057005E0	-3.9971490331232387E0	4.989216043044357E0	19.942640082497707E0
Eps8l2	NM_133191	0.1425600229504015E0	0.9746116747584918E0	0.6311371730914812E0	-1.5844416121169485E0	6.229778472492367E0	9.870720246087265E0	1.28506791329793E-5	0.009073680954666213E0	0.23222096963731487E0	-4.306243323166768E0	6.229778472492367E0	26.826941951978327E0	0.07844851082425812E0	0.5318787511659508E0	0.546308180444046E0	-1.8304686545004463E0	9.870720246087265E0	18.06804400780567E0
Osbpl5	NM_001384163	0.03457024382572868E0	0.7481037089888204E0	0.5815469701350892E0	-1.719551560500276E0	5.365952582193439E0	9.227032136281215E0	1.4590188333922016E-5	0.009759638162140597E0	0.30582629335600986E0	-3.269830036608096E0	5.365952582193439E0	17.54575292827088E0	0.5992039727943543E0	0.9056092413696119E0	1.1608611203148558E0	1.1608611203148558E0	9.227032136281215E0	7.948437564847209E0
Fhdc1	NM_001033301	0.5051933915093683E0	0.9997825050579616E0	0.8212090317695849E0	-1.2177167582352897E0	4.920529004598054E0	5.9918106282818595E0	1.461201035888812E-5	0.009759638162140597E0	0.25616412563651425E0	-3.903747246087676E0	4.920529004598054E0	19.208501550994185E0	0.3841778666976266E0	0.8214751817952719E0	0.7529933687826139E0	-1.3280329435260882E0	5.9918106282818595E0	7.957321905728057E0
Nell1	NM_001037906	0.7319266333186962E0	0.9997825050579616E0	1.076426207954971E0	1.076426207954971E0	25.0513086178562E0	23.272666935014044E0	1.5741792711519324E-5	0.010237550612625712E0	0.371299660014405E0	-2.693242433783009E0	25.0513086178562E0	67.4692473914043E0	0.032680136796440676E0	0.4004086369114717E0	0.6028709779084623E0	-1.6587297060961463E0	23.272666935014044E0	38.603063985189344E0
Nrip2	NM_021717	0.0384726911555434E0	0.7702147805229865E0	0.6383074549575509E0	-1.566643147018395E0	10.913435203690604E0	17.097458472291187E0	1.8236279676276363E-5	0.011300748849473212E0	0.37075860654436127E0	-2.6971727219509605E0	10.913435203690604E0	29.43541973417362E0	0.09746851234883774E0	0.5667379743301456E0	0.6743022662490469E0	-1.4830144433040655E0	17.097458472291187E0	25.355777858199296E0
Rap1gap	NM_029563	0.33832074332690637E0	0.9997825050579616E0	0.8281481225689099E0	-1.2075134541125405E0	29.439370755976096E0	35.54843626844842E0	1.8659515975000677E-5	0.011300748849473212E0	0.40630140796181075E0	-2.4612270112881136E0	29.439370755976096E0	72.45697449993374E0	0.08439363335613964E0	0.5451175800131414E0	0.6878602033158732E0	-1.4537837705676784E0	35.54843626844842E0	51.67973971612975E0
Zic4	NM_009576	3.386249793828189E-4	0.13692407213296487E0	0.19989313306101095E0	-5.002673101805764E0	2.666584809092699E0	13.340052098131904E0	1.8748460438975505E-5	0.011300748849473212E0	0.12831409581671455E0	-7.793376040528021E0	2.666584809092699E0	20.781698161219033E0	0.8616152836465414E0	0.972094270237417E0	1.0891106690110997E0	1.0891106690110997E0	13.340052098131904E0	12.248573517551272E0
Cbln1	NM_019626	0.6911453213272448E0	0.9997825050579616E0	0.8662921727666973E0	-1.1543449559359136E0	5.554875033359701E0	6.412241975613109E0	2.444507316984752E-5	0.013949216119276154E0	0.19718294229467534E0	-5.071432591291664E0	5.554875033359701E0	28.171174284732754E0	0.4145808574524492E0	0.8349357512109103E0	0.7226096840496734E0	-1.3838729566918706E0	6.412241975613109E0	8.873728261815435E0
Gbx2	NM_010262	0.8136647293129943E0	0.9997825050579616E0	0.8654043597953052E0	-1.155529191274852E0	0.9135207210654208E0	1.0555998600255454E0	2.4756872057100016E-5	0.013949216119276154E0	0.06508882208374715E0	-15.363621094776311E0	0.9135207210654208E0	14.034986220675965E0	0.08856934333564973E0	0.5511997436046113E0	0.3218364287672847E0	-3.107168457685956E0	1.0555998600255454E0	3.2799265890090847E0
Junb	NM_008416	0.009129433449597215E0	0.5178850022555772E0	1.5956938156488205E0	1.5956938156488205E0	159.50764024968194E0	99.9613075424655E0	2.4852755356159652E-5	0.013949216119276154E0	2.2478553965207912E0	2.2478553965207912E0	159.50764024968194E0	70.95992050759423E0	0.41712549057853576E0	0.8359420346841114E0	1.1744140023391585E0	1.1744140023391585E0	99.9613075424655E0	85.11590235076041E0
Pln	NM_023129	0.04887657050515413E0	0.8046068858020167E0	0.34184825354888376E0	-2.9252745615007263E0	1.2154706932698354E0	3.5555854992719014E0	2.5400183116878845E-5	0.013949216119276154E0	0.08694365726232255E0	-11.501701578791934E0	1.2154706932698354E0	13.979981191756993E0	0.8438881563090398E0	0.9682569218038377E0	1.124416216514952E0	1.124416216514952E0	3.5555854992719014E0	3.1621613483058657E0
Ramp3	NM_019511	0.8440787522811194E0	0.9997825050579616E0	1.0945522197436277E0	1.0945522197436277E0	11.791210507100056E0	10.772634045602556E0	2.8380794217521108E-5	0.015247273206469547E0	0.12823652310793035E0	-7.7980904017364026E0	11.791210507100056E0	91.94892548027035E0	0.003292014243150571E0	0.17533523273918117E0	0.22692588078051368E0	-4.406725211599888E0	10.772634045602556E0	47.47203804409608E0
Kcng4	NM_025734	0.6525607370294157E0	0.9997825050579616E0	0.8678037242800973E0	-1.1523343032775857E0	5.579649038647495E0	6.429620987483312E0	2.9123905787503493E-5	0.015289867403419083E0	0.24639403126338222E0	-4.058539871572833E0	5.579649038647495E0	22.64522809273388E0	0.026283785116926677E0	0.37339608433979193E0	0.4645979450213366E0	-2.152398672262907E0	6.429620987483312E0	13.839107676612802E0
Asphd2	NM_001357015	0.011091672953167219E0	0.5409178722057862E0	1.4128050184738687E0	1.4128050184738687E0	112.18685648259408E0	79.40717580673649E0	2.9697472397690122E-5	0.015289867403419083E0	1.8398327042990088E0	1.8398327042990088E0	112.18685648259408E0	60.97666174780724E0	0.3626419797094294E0	0.8087089682942451E0	0.8719272392791145E0	-1.1468846882530845E0	79.40717580673649E0	91.07087407016687E0
Nsmf	NM_020276	0.7506587256572695E0	0.9997825050579616E0	0.9382599228400526E0	-1.0658027436289341E0	45.4735527277608E0	48.46583725980245E0	3.264798256498739E-5	0.01646591006384762E0	0.4104531539539462E0	-2.4363316260744394E0	45.4735527277608E0	110.78865466060718E0	0.34413090492893644E0	0.8005612684467629E0	0.8112098679011541E0	-1.2327266217647268E0	48.46583725980245E0	59.745127836275294E0
Plcb4	NM_001355154	0.4951699939033753E0	0.9997825050579616E0	1.2271677239998775E0	1.2271677239998775E0	13.02126289955856E0	10.610825761548352E0	3.3482746734796924E-5	0.016549182401140727E0	0.26523305442137174E0	-3.770269140027001E0	13.02126289955856E0	49.09366567438414E0	0.04512971688423559E0	0.44275136695518624E0	0.5156296598104962E0	-1.9393764128454503E0	10.610825761548352E0	20.578385202759733E0
Caly	NM_001190386	0.009681205221804132E0	0.522383459926737E0	1.5333716929300294E0	1.5333716929300294E0	58.8396899960781E0	38.37275089097596E0	3.445321864095428E-5	0.016694948868115747E0	2.0864154101323344E0	2.0864154101323344E0	58.8396899960781E0	28.20133023861537E0	0.8027195112465062E0	0.959682999440516E0	0.9551913684160956E0	-1.0469106328485844E0	38.37275089097596E0	40.172840919412714E0
Itih3	NM_008407	0.45212885688021315E0	0.9997825050579616E0	1.1645988156851317E0	1.1645988156851317E0	19.010414911918723E0	16.32357396889067E0	3.5802939657669824E-5	0.017015347072307584E0	0.40960520445090004E0	-2.441375229449438E0	19.010414911918723E0	46.411556067514596E0	0.11454742130186933E0	0.5913537544669097E0	0.7020209586846977E0	-1.424458896317845E0	16.32357396889067E0	23.25226015968871E0
Ctxn3	NM_001134697	0.0043279389506280545E0	0.3925189815150922E0	0.23898302910333669E0	-4.184397543842321E0	1.2091564365757992E0	5.0595912233289075E0	3.658869596223675E-5	0.017060687609712393E0	0.11011767424182907E0	-9.081194339465464E0	1.2091564365757992E0	10.980584587360378E0	0.6604502529613531E0	0.9249384708567185E0	0.7882377510961224E0	-1.2686527619482844E0	5.0595912233289075E0	6.418864379805518E0
Fzd1	NM_021457	0.04807429240327279E0	0.8037631699071996E0	0.6368389953262934E0	-1.5702556020264369E0	8.237800801880132E0	12.935452857530152E0	3.9665092663721525E-5	0.018152656203676853E0	0.3675860783108302E0	-2.720451233069827E0	8.237800801880132E0	22.410535349258414E0	0.7847616845918169E0	0.9558181147331749E0	0.933589515582586E0	-1.0711345653619215E0	12.935452857530152E0	13.855610674310183E0
Elavl4	NM_001347178	0.02769404305609373E0	0.6943066486933076E0	0.4874656968257216E0	-2.051426400897127E0	6.9276709862165395E0	14.211607157853642E0	4.1411080111870006E-5	0.018434110154022264E0	0.23958216137344127E0	-4.173933460936104E0	6.9276709862165395E0	28.915637735725436E0	0.011199069841591589E0	0.2905833936507747E0	2.52123454674582E0	2.52123454674582E0	14.211607157853642E0	5.636765201475083E0
Cacna1g	NM_001177888	0.013447283224968274E0	0.5685271459199923E0	0.42459483475241927E0	-2.355186446352082E0	4.7290759014013215E0	11.137855466750649E0	4.177194871627268E-5	0.018434110154022264E0	0.2196028046140264E0	-4.553675904811866E0	4.7290759014013215E0	21.534678984237647E0	0.8199732355722096E0	0.9636674229929625E0	1.0904714420567019E0	1.0904714420567019E0	11.137855466750649E0	10.213798396906121E0
Adarb2	NR_110345	0.6157761661269894E0	0.9997825050579616E0	0.8760390218544233E0	-1.141501662657872E0	7.9613815802725165E0	9.087930310934832E0	4.406341429820069E-5	0.019104195746516377E0	0.31751508765335995E0	-3.149456636503925E0	7.9613815802725165E0	25.074026053729373E0	0.35044132528370553E0	0.8025243985088778E0	0.7619795868573532E0	-1.31237111498527E0	9.087930310934832E0	11.926737235069975E0
Ngb	NM_022414	0.0010260922672552903E0	0.22945901360620327E0	0.172581827927106E0	-5.79435281229246E0	1.2182769373776976E0	7.059126398245507E0	4.733588731579568E-5	0.019964763160578842E0	0.09807540243174083E0	-10.196236520120186E0	1.2182769373776976E0	12.421839800510647E0	0.4421734699233913E0	0.8463624324375182E0	0.6417561646135302E0	-1.5582242215035154E0	7.059126398245507E0	10.99970173640102E0
Amotl1	NM_001081395	0.3949754532307114E0	0.9997825050579616E0	0.7466408023749852E0	-1.3393321083164837E0	36.536829380387694E0	48.934948725234314E0	4.7664024055118835E-5	0.019964763160578842E0	0.22446129674002038E0	-4.455111034835721E0	36.536829380387694E0	162.77563175047527E0	0.2160483680668531E0	0.7125067263977939E0	0.6264766430784179E0	-1.5962287038925203E0	48.934948725234314E0	78.11136977872769E0
Shisal1	NM_001163145	0.2646215749328362E0	0.9997825050579616E0	0.678312364406741E0	-1.474247046749045E0	6.760673475041241E0	9.966902904614152E0	5.072920255150425E-5	0.020894513044255412E0	0.2221661739378378E0	-4.501135264092006E0	6.760673475041241E0	30.430705787519575E0	0.22340464685070455E0	0.7212393081247843E0	0.6280598475005276E0	-1.5922049530465487E0	9.966902904614152E0	15.869352171260687E0
Snx8	NM_172277	0.035355131253206024E0	0.7524731155350352E0	0.6802595243190559E0	-1.4700271944020282E0	10.1855778264013E0	14.973076395508215E0	5.534110700315896E-5	0.022420406186378153E0	0.45481473805151484E0	-2.1986974394983974E0	10.1855778264013E0	22.395003886720197E0	0.03709247177226251E0	0.41087685114653677E0	0.6584511296731957E0	-1.5187155962452714E0	14.973076395508215E0	22.73984464563026E0
Ildr2	NM_001357429	0.03356663213304042E0	0.7432511591371724E0	0.6297719813199424E0	-1.5878762943757752E0	15.80856606674433E0	25.1020473054566E0	6.648925983591893E-5	0.02650240448911394E0	0.39560016692943656E0	-2.5278047978639266E0	15.80856606674433E0	39.96096915086517E0	0.762929873038914E0	0.9528250284586506E0	1.0751213321827795E0	1.0751213321827795E0	25.1020473054566E0	23.348106445337507E0
Irx1	NM_010573	0.4403505283147033E0	0.9997825050579616E0	0.6573902898298317E0	-1.5211663687013908E0	0.6601549330884358E0	1.0042054823464455E0	7.292869825221358E-5	0.028607728887411973E0	0.10341496412477251E0	-9.669780466137157E0	0.6601549330884358E0	6.383553276602638E0	0.017112660213900243E0	0.33247261939160117E0	0.2518607947777145E0	-3.9704472499682724E0	1.0042054823464455E0	3.987144895785508E0
Tnni3	NM_009406	0.023176311959143676E0	0.6685624911459264E0	0.2039131716782904E0	-4.904048089535282E0	0.754325925384564E0	3.699250613269105E0	7.408762905975773E-5	0.028608243389903015E0	0.05197815275820555E0	-19.238852228009097E0	0.754325925384564E0	14.512365010229848E0	0.02106441160520282E0	0.3518821347475895E0	6.256607077051491E0	6.256607077051491E0	3.699250613269105E0	0.5912550632814272E0
Zdhhc22	NM_001080943	0.5798642564395552E0	0.9997825050579616E0	1.1704001077863249E0	1.1704001077863249E0	25.179283342476392E0	21.51339800378185E0	7.718715494140842E-5	0.029034736551894515E0	0.3011797551983272E0	-3.320276289292748E0	25.179283342476392E0	83.60217746340818E0	0.0033145625158951145E0	0.17615652355981926E0	0.3992395944616557E0	-2.504761586456434E0	21.51339800378185E0	53.88593291402131E0
Gdf11	NM_010272	0.195041790630226E0	0.9997825050579616E0	0.7772388761890745E0	-1.2866057406998974E0	16.78789215125354E0	21.599398416053553E0	7.75418853407129E-5	0.029034736551894515E0	0.44015214268776903E0	-2.2719416833769013E0	16.78789215125354E0	38.14111195446884E0	0.12452368126511415E0	0.6075223124168136E0	0.7197818140386438E0	-1.3893098998835107E0	21.599398416053553E0	30.008258050951422E0
Slc25a25	NM_001164358	0.42853259542777605E0	0.9997825050579616E0	0.7831177037208453E0	-1.2769472523078929E0	5.589164982077499E0	7.137068866559355E0	8.48552158543724E-5	0.0295201594649011E0	0.27460303111407874E0	-3.6416203999750043E0	5.589164982077499E0	20.353617217559353E0	0.053528977127410705E0	0.4668902564193807E0	0.5204340026345825E0	-1.9214732222293707E0	7.137068866559355E0	13.713686712300728E0
Spon1	NM_145584	0.4253915525809789E0	0.9997825050579616E0	0.8837194684201497E0	-1.1315808191797883E0	56.72048664230191E0	64.18381473897226E0	8.487692787820831E-5	0.0295201594649011E0	0.5211767412460194E0	-1.9187348952089056E0	56.72048664230191E0	108.83157699381529E0	0.46330690144057124E0	0.8550522753956038E0	1.1341272895616905E0	1.1341272895616905E0	64.18381473897226E0	56.59313141453246E0
Ccdc136	NM_001347073	0.9637024963874746E0	0.9997825050579616E0	0.9849492427795545E0	-1.015280743988362E0	34.12539646317349E0	34.6468579100286E0	8.529540381439757E-5	0.0295201594649011E0	0.2466062913839622E0	-4.055046586151427E0	34.12539646317349E0	138.38007242905562E0	0.02146704934782455E0	0.3560504634448242E0	0.4303433730637205E0	-2.323725802678809E0	34.6468579100286E0	80.50979770727986E0
Ttc39aos1	NR_131195	0.1527559294776596E0	0.9834403593950197E0	0.6524411247635523E0	-1.5327053461910523E0	3.721555632993679E0	5.7040482148368366E0	8.739583784490583E-5	0.0295201594649011E0	0.2875182694254208E0	-3.4780398546444E0	3.721555632993679E0	12.943718812828385E0	0.3469109818446213E0	0.8012355416448155E0	0.7349391930751041E0	-1.3606567855169605E0	5.7040482148368366E0	7.761251908433647E0
Zic2	NM_009574	0.0026465578555659804E0	0.32060972688530426E0	0.2750308535301633E0	-3.635955701567597E0	9.557135107977675E0	34.74931988650328E0	8.773162261808144E-5	0.0295201594649011E0	0.1650595831936098E0	-6.058418303571207E0	9.557135107977675E0	57.90112226787493E0	0.9081968152170916E0	0.9836956781106745E0	1.055893851396705E0	1.055893851396705E0	34.74931988650328E0	32.90986100595046E0
Ttc7b	NM_001033213	0.21842249563310623E0	0.9997825050579616E0	0.8143946181792328E0	-1.22790595330275E0	57.08169809072255E0	70.09095691022841E0	8.799833265632971E-5	0.0295201594649011E0	0.49678264664480376E0	-2.0129527606365714E0	57.08169809072255E0	114.90276175354325E0	0.4401745640804573E0	0.8451588154542532E0	0.8676487520999867E0	-1.1525401236153237E0	70.09095691022841E0	80.78264014163098E0
Tiam1	NM_001145887	0.8960766569288847E0	0.9997825050579616E0	0.970275806794804E0	-1.0306347875491058E0	36.32577838351333E0	37.43861088684817E0	8.802884437577971E-5	0.0295201594649011E0	0.37976772320499536E0	-2.633188496275152E0	36.32577838351333E0	95.65262175770795E0	0.0715686862437659E0	0.5153487596568143E0	0.632277378708781E0	-1.581584338889637E0	37.43861088684817E0	59.21232064842212E0
Tmem163	NM_028135	0.16063483189353947E0	0.9881440215119633E0	0.6957727397492085E0	-1.4372509051740807E0	11.368369188677901E0	16.33919890678044E0	8.839444018948252E-5	0.0295201594649011E0	0.33883381046122446E0	-2.951299336505966E0	11.368369188677901E0	33.55146044369995E0	0.23472817241828112E0	0.7316939710989705E0	0.713376055172735E0	-1.4017852053610949E0	16.33919890678044E0	22.904047294976994E0
Cracd	NM_001163793	0.0033428007970006117E0	0.34565119705554864E0	0.5442547768909223E0	-1.8373747782473147E0	22.91204467577412E0	42.09801300534303E0	9.285912724001311E-5	0.03052466679464217E0	0.4203303734683808E0	-2.3790809875299783E0	22.91204467577412E0	54.50960987357166E0	0.14723229443757416E0	0.639127295351444E0	1.3936322238304923E0	1.3936322238304923E0	42.09801300534303E0	30.20740499931452E0
Slc24a3	NM_053195	0.123151302814317E0	0.9518084477628268E0	0.6679201079761973E0	-1.4971850496161991E0	33.36582976894951E0	49.954821498110334E0	9.387264502054808E-5	0.03052466679464217E0	0.3350294292451782E0	-2.9848124155928675E0	33.36582976894951E0	99.59074295091858E0	0.8697962904466728E0	0.9735179223645212E0	1.0484257909339987E0	1.0484257909339987E0	49.954821498110334E0	47.64745576661909E0
Kndc1	NM_177261	0.03323336105490252E0	0.7399063529277532E0	0.6953018284485611E0	-1.43822432084109E0	89.39287868067646E0	128.56701222854588E0	9.632410440787673E-5	0.0306513854461282E0	0.4905948430563623E0	-2.038341850008224E0	89.39287868067646E0	182.21324570753075E0	0.9416181659862707E0	0.9896348311916678E0	0.9863223855844939E0	-1.013867285803719E0	128.56701222854588E0	130.34988773204932E0
Adarb1	NR_004429	0.9452960595724444E0	0.9997825050579616E0	0.9788985530232401E0	-1.0215563164452435E0	42.830679464063294E0	43.75395114415543E0	9.674293144490752E-5	0.0306513854461282E0	0.27366275685378644E0	-3.6541325955226114E0	42.830679464063294E0	156.50898191801465E0	0.05084674344780178E0	0.45842042368618324E0	0.5127021696747073E0	-1.9504501036819626E0	43.75395114415543E0	85.33989854561345E0
AW551984	NM_001199556	0.025496939856165322E0	0.6844373337403287E0	0.26466010743995394E0	-3.778431172241853E0	0.5195887304648543E0	1.9632302559339758E0	1.0213497421498327E-4	0.03159443004823464E0	0.08611473264945432E0	-11.612414847418522E0	0.5195887304648543E0	6.033679888201415E0	0.03825609056618365E0	0.4154979585619467E0	0.272662405904567E0	-3.6675389725344254E0	1.9632302559339758E0	7.200223475696591E0
Resp18	NM_009049	0.08879624645937284E0	0.9086420327282727E0	0.6728953494892623E0	-1.4861151897676437E0	20.692219722421985E0	30.751022039500928E0	1.0227630817216733E-4	0.03159443004823464E0	0.3803178030901071E0	-2.6293799340313138E0	20.692219722421985E0	54.40770732870336E0	0.15076318372301267E0	0.6435079206301714E0	0.6923005182482065E0	-1.4444594126989745E0	30.751022039500928E0	44.418603235070734E0
Adarb1	NM_001024837	0.9838017153897393E0	0.9997825050579616E0	1.0046518444902244E0	1.0046518444902244E0	51.630155677837934E0	51.391092308237255E0	1.0365642163942704E-4	0.03162544627129828E0	0.3872358785597138E0	-2.5824053383674124E0	51.630155677837934E0	133.32998964318932E0	0.17794905034671155E0	0.6740534495878037E0	0.7122624049480325E0	-1.4039769515463352E0	51.391092308237255E0	72.15190911555526E0
Caln1	NM_021371	0.036477819642334555E0	0.7555194921181777E0	1.5312448493802417E0	1.5312448493802417E0	90.0369555824413E0	58.79984224527055E0	1.0575601404309123E-4	0.031788239836006385E0	2.3330393517760686E0	2.3330393517760686E0	90.0369555824413E0	38.59212898140745E0	0.24886171546361807E0	0.7433965398588653E0	1.2971718538172667E0	1.2971718538172667E0	58.79984224527055E0	45.329261556390286E0
Map4	NM_001311163	0.16598854017821968E0	0.9922439493388994E0	0.8157569898763763E0	-1.2258552637735225E0	92.53607717841777E0	113.43583729811635E0	1.0676259079790111E-4	0.031788239836006385E0	0.5436983337261829E0	-1.839255222922238E0	92.53607717841777E0	170.19746325914014E0	0.6271822779438672E0	0.9145741719811128E0	0.9242898762786564E0	-1.081911666095668E0	113.43583729811635E0	122.72755572616218E0
Shisal1	NM_001374164	0.41609988325306685E0	0.9997825050579616E0	0.7521380880368403E0	-1.3295430930909313E0	5.446624381134336E0	7.2415218265978245E0	1.0813380038842165E-4	0.03181322153570315E0	0.23567836455273752E0	-4.243070855900441E0	5.446624381134336E0	23.110413174627876E0	0.2165467596773085E0	0.7134408841361585E0	0.6216532808052797E0	-1.608613725491187E0	7.2415218265978245E0	11.648811403709269E0
Agt	NM_007428	0.9555697684579669E0	0.9997825050579616E0	0.9785577940010504E0	-1.0219120486601803E0	17.999647591153582E0	18.394056745037037E0	1.1087993238144765E-4	0.032237361987561365E0	0.20045434849860738E0	-4.988667033117255E0	17.999647591153582E0	89.7942485457163E0	0.012248153281124219E0	0.2967301547079118E0	0.3425356570528043E0	-2.919404095340191E0	18.394056745037037E0	53.699684591380986E0
Sema4g	NM_011976	0.030958025284427475E0	0.7158975438420222E0	0.630528161210971E0	-1.5859719858974006E0	18.4421845439724E0	29.24878804549025E0	1.270820178946825E-4	0.035704673358165365E0	0.41660239310835434E0	-2.4003702728128817E0	18.4421845439724E0	44.268071545080545E0	0.46462300236101645E0	0.8552265780053279E0	0.8419918162530359E0	-1.1876599994167631E0	29.24878804549025E0	34.737615593047984E0
Ptpn3	NM_001384115	0.9830146562072285E0	0.9997825050579616E0	1.007232586785266E0	1.007232586785266E0	27.369881222651035E0	27.17334762768759E0	1.2709510896950947E-4	0.035704673358165365E0	0.24991728111598494E0	-4.001323940203665E0	27.369881222651035E0	109.51576097672444E0	0.5385928509861796E0	0.8826626372196735E0	0.7949764866561435E0	-1.2578988395068553E0	27.17334762768759E0	34.18132244638458E0
Tox2	NM_001372576	0.04095535661247469E0	0.7870371135024004E0	0.4022005793937643E0	-2.4863216296388657E0	1.731604589497209E0	4.30532594484884E0	1.2800276134928242E-4	0.035704673358165365E0	0.16245365149304583E0	-6.155601864343487E0	1.731604589497209E0	10.659068439414755E0	0.8726341125783692E0	0.974423334128688E0	0.9249900024180148E0	-1.0810927657443883E0	4.30532594484884E0	4.654456733147704E0
Kcnj10	NM_001039484	0.8231803034637998E0	0.9997825050579616E0	1.027873576760193E0	1.027873576760193E0	184.92127070026748E0	179.9066294544998E0	1.2899098081179327E-4	0.035704673358165365E0	0.6041978998727244E0	-1.655086851858724E0	184.92127070026748E0	306.0607637650205E0	0.9632163583901214E0	0.9943012971216062E0	1.0062831019461245E0	1.0062831019461245E0	179.9066294544998E0	178.78331565596721E0
Adgra1	NM_177469	0.7621277322347642E0	0.9997825050579616E0	0.9307976669745517E0	-1.0743473425866894E0	29.747147358747885E0	31.95876871440544E0	1.3002956347812417E-4	0.035704673358165365E0	0.37955028061810214E0	-2.6346970376928405E0	29.747147358747885E0	78.37472102590543E0	0.48516302583298576E0	0.8636887988670572E0	0.833241525344633E0	-1.2001322180701386E0	31.95876871440544E0	38.354747984009954E0
Akap12	NM_031185	0.3836660196635914E0	0.9997825050579616E0	0.827570803473153E0	-1.2083558238197811E0	16.553137674090436E0	20.002080310977803E0	1.3329565408436045E-4	0.036142886447110056E0	0.412252942095696E0	-2.4256952416554753E0	16.553137674090436E0	40.152867290509164E0	0.7671953508884118E0	0.9535418490283484E0	0.9313663838964727E0	-1.073691317713649E0	20.002080310977803E0	21.47605996610799E0
Nacc2	NM_026495	0.2682894318982391E0	0.9997825050579616E0	0.8664405166441398E0	-1.1541473197411833E0	151.0380178953317E0	174.32012353291788E0	1.3455046142249526E-4	0.036142886447110056E0	0.5891851638164942E0	-1.6972593021901972E0	151.0380178953317E0	256.3506808572211E0	0.05860733237980897E0	0.4806805115250461E0	0.763537161393823E0	-1.3096939488505295E0	174.32012353291788E0	228.3060109539393E0
Cthrc1	NM_026778	0.40898227511476765E0	0.9997825050579616E0	0.7910813045163322E0	-1.2640925708785407E0	4.005303228273367E0	5.063074054976199E0	1.361341680387908E-4	0.03617509349185631E0	0.3165388106226418E0	-3.159170270567987E0	4.005303228273367E0	12.653434883371203E0	0.03637963876810917E0	0.40983466083215003E0	0.5227228725644643E0	-1.9130595818277993E0	5.063074054976199E0	9.685962334375946E0
Tesc	NR_151582	0.0030563005384854946E0	0.3326456039340783E0	1.9801531917070896E0	1.9801531917070896E0	19.467143318172017E0	9.831129934643792E0	1.39303164186383E-4	0.036623394644022166E0	2.5793250633736013E0	2.5793250633736013E0	19.467143318172017E0	7.547378806419294E0	0.6285586616585405E0	0.9150312326559561E0	0.8825197844784105E0	-1.133119072895372E0	9.831129934643792E0	11.139840837057513E0
Grm1	NM_016976	0.5761191575118871E0	0.9997825050579616E0	1.141152405924819E0	1.141152405924819E0	29.776255414188732E0	26.093145192168517E0	1.474983073857099E-4	0.038369743899189984E0	0.38391449069478667E0	-2.6047466929165832E0	29.776255414188732E0	77.55960281754764E0	0.11442782499556928E0	0.5913537544669097E0	0.6628744065097039E0	-1.5085813997034458E0	26.093145192168517E0	39.36363349666682E0
Pcyt2	NM_024229	0.0035006533371324906E0	0.3574861401675836E0	0.7114107525480039E0	-1.4056576969330006E0	38.16584536203322E0	53.648114293096654E0	1.5118938928079662E-4	0.03857502283655954E0	0.6231572418557026E0	-1.6047314110032576E0	38.16584536203322E0	61.24593087994768E0	0.006021887452338684E0	0.22945553831212662E0	0.7033602156785654E0	-1.421746606801256E0	53.648114293096654E0	76.27402445749615E0
Sh3d19	NM_001082414	0.010345820793963689E0	0.5355024281823134E0	0.5522662265457132E0	-1.810720902226358E0	13.278267010368397E0	24.043235621016745E0	1.5236837206019207E-4	0.03857502283655954E0	0.3916197555936674E0	-2.553497329275618E0	13.278267010368397E0	33.906019348384255E0	0.5003514620419112E0	0.8696634984291238E0	0.8424499963446511E0	-1.187014071267079E0	24.043235621016745E0	28.53965900093674E0
Ctxn1	NM_183315	0.03583924294475652E0	0.7524731155350352E0	1.3890136081159614E0	1.3890136081159614E0	521.3982787421274E0	375.37305300366694E0	1.529701872691634E-4	0.03857502283655954E0	1.886539401317843E0	1.886539401317843E0	521.3982787421274E0	276.37815482565816E0	0.8695113508011986E0	0.9734635323163007E0	1.0287531882172192E0	1.0287531882172192E0	375.37305300366694E0	364.8815452559333E0
Chrna3	NM_145129	0.7525580018582195E0	0.9997825050579616E0	0.8407005392303506E0	-1.189484190072586E0	0.6279376146495133E0	0.746921864977488E0	1.5490039472208013E-4	0.03866720661380572E0	0.1128914908653087E0	-8.858063546995798E0	0.6279376146495133E0	5.562311294114348E0	0.9835702484688165E0	0.9973338871151619E0	0.9873485256556501E0	-1.0128135850873414E0	0.746921864977488E0	0.7564926118479729E0
Vangl1	NM_177545	0.1590354162284988E0	0.9868517424219794E0	0.6350891157794313E0	-1.5745821730431033E0	3.94760768311199E0	6.215832683996128E0	1.586977276797465E-4	0.03921896944149575E0	0.2734252121333615E0	-3.6573072109833675E0	3.94760768311199E0	14.43761404557883E0	0.4009751909497152E0	0.829716658549392E0	0.7430511248958065E0	-1.3458024172162095E0	6.215832683996128E0	8.365282651133509E0
Ildr2	NM_001357431	0.1748570622676051E0	0.9997825050579616E0	0.7111155446325909E0	-1.406241232592751E0	9.635248925224452E0	13.549484324945617E0	1.627027505242124E-4	0.03945131684682163E0	0.36377557100519375E0	-2.748947647135224E0	9.635248925224452E0	26.486794862557957E0	0.9306821047243872E0	0.987744680754425E0	1.024462170401593E0	1.024462170401593E0	13.549484324945617E0	13.225948909010635E0
Ssbp4	NM_001372469	0.03627993116158614E0	0.755043278431815E0	1.3079361172811856E0	1.3079361172811856E0	67.58551846574169E0	51.673409406441124E0	1.6283066881300556E-4	0.03945131684682163E0	1.6813791931304767E0	1.6813791931304767E0	67.58551846574169E0	40.196476048872455E0	0.44762884456498125E0	0.8491135735135387E0	0.8975393982425304E0	-1.1141572191238596E0	51.673409406441124E0	57.57230212692911E0
Nr2f2	NM_009697	0.06914650578724907E0	0.87414727647603E0	0.5819736451939828E0	-1.7182908680799132E0	10.332414198527694E0	17.75409296254937E0	1.7265802417377638E-4	0.0414261917612285E0	0.30262313545214153E0	-3.304440020773446E0	10.332414198527694E0	34.14284298882271E0	0.2323634822642294E0	0.7298121148951082E0	0.6767353137571162E0	-1.4776826030374783E0	17.75409296254937E0	26.23491430346933E0
Meis2	NM_001159570	0.010187506442125117E0	0.5355024281823134E0	1.7899608116931773E0	1.7899608116931773E0	113.1856534718618E0	63.233593010785604E0	1.7744810292102283E-4	0.042166105456608045E0	2.48551914202247E0	2.48551914202247E0	113.1856534718618E0	45.53803330589622E0	0.46016774470626753E0	0.8538071436349134E0	1.2032710652089171E0	1.2032710652089171E0	63.233593010785604E0	52.55141159719212E0
Mapk1	NM_001357115	0.02360599781545375E0	0.6690080550611336E0	1.3387004016373527E0	1.3387004016373527E0	119.89825825862658E0	89.56317493591547E0	1.8085572537673714E-4	0.04256654801176481E0	1.678057826753456E0	1.678057826753456E0	119.89825825862658E0	71.45061174119019E0	0.5237581339014729E0	0.876623693929373E0	1.0953826087381846E0	1.0953826087381846E0	89.56317493591547E0	81.7642842066727E0
Krt9	NM_201255	0.05223749397917387E0	0.8225613231879919E0	1.5249879359068148E0	1.5249879359068148E0	25.929345205829467E0	17.0029838238759E0	1.8671883851803427E-4	0.04353191185185076E0	2.3999991220713808E0	2.3999991220713808E0	25.929345205829467E0	10.803897787866894E0	0.3235848193536644E0	0.7894068065874973E0	1.2717446505595962E0	1.2717446505595962E0	17.0029838238759E0	13.36980958905092E0
Rasd1	NM_009026	0.10602283520090888E0	0.9353767507495663E0	0.4507404693578065E0	-2.2185715904869876E0	5.2009485910863775E0	11.538676787767562E0	1.9736061132245934E-4	0.045582923248709696E0	0.1407417427396214E0	-7.105212572577315E0	5.2009485910863775E0	36.9538453187152E0	0.6745382241605647E0	0.9301340884767345E0	0.7966369265638983E0	-1.2552769858576094E0	11.538676787767562E0	14.484235418934029E0
St8sia3	NM_009182	0.016824513797407292E0	0.6168905185093864E0	1.4127945338105632E0	1.4127945338105632E0	353.05008619086277E0	249.8948557216049E0	1.9954385180900413E-4	0.04566043712736962E0	1.7786813265302661E0	1.7786813265302661E0	353.05008619086277E0	198.48979180524108E0	0.20375641104057904E0	0.6981679981990753E0	1.2248027330326337E0	1.2248027330326337E0	249.8948557216049E0	204.02865619254518E0
Strn	NM_011500	0.00889259804782862E0	0.5158750599905837E0	1.5449942284583944E0	1.5449942284583944E0	322.31414978119085E0	208.61835199397342E0	2.051690256309933E-4	0.04592304932346146E0	1.9369627574475476E0	1.9369627574475476E0	322.31414978119085E0	166.40183118746353E0	0.19635722893974708E0	0.6930712704612552E0	1.2675867648890913E0	1.2675867648890913E0	208.61835199397342E0	164.57914974540356E0
Cpne7	NM_170684	0.022124539579202924E0	0.6579587805304956E0	0.38063648657911653E0	-2.6271785161408765E0	15.185319560276765E0	39.89454530949295E0	2.0560632751057587E-4	0.04592304932346146E0	0.1870977255062823E0	-5.344800410021138E0	15.185319560276765E0	81.1625022120693E0	0.970524302073232E0	0.9950611004296507E0	1.0173034885310088E0	1.0173034885310088E0	39.89454530949295E0	39.21597218456497E0
Synpo2	NM_080451	0.9850194035199129E0	0.9997825050579616E0	1.0067488231338058E0	1.0067488231338058E0	10.892738876288739E0	10.81971850970915E0	2.0626627584284475E-4	0.04592304932346146E0	0.24197552193072985E0	-4.132649418507171E0	10.892738876288739E0	45.01587098304512E0	0.13251537042727354E0	0.6205897952187248E0	0.5526060529516567E0	-1.8096073951030038E0	10.81971850970915E0	19.579442628102527E0
Hcn4	NM_001081192	0.8731725200070918E0	0.9997825050579616E0	0.9407249494415086E0	-1.063009969698031E0	5.233174350617954E0	5.562916507874905E0	2.0988262900101313E-4	0.04631097687948248E0	0.22063686525519727E0	-4.532334153874787E0	5.233174350617954E0	23.718494842487267E0	0.11343042560007303E0	0.5903740471930551E0	0.5138651562198979E0	-1.9460358187276483E0	5.562916507874905E0	10.825634780915893E0
Ntng1	NM_133488	0.009110728691931018E0	0.5178850022555772E0	0.09568466389688055E0	-10.450995585642659E0	0.4351939962761813E0	4.5482105339805585E0	2.1326387737370032E-4	0.046521236569183055E0	0.028650184370052706E0	-34.90378934682438E0	0.4351939962761813E0	15.18991957102651E0	0.6714865771667624E0	0.9293718538910984E0	0.663097426041683E0	-1.5080740185788912E0	4.5482105339805585E0	6.859038137322905E0
Adcy5	NM_001012765	8.273786404787282E-4	0.2036300636998134E0	1.7909795634369687E0	1.7909795634369687E0	1136.9766624783542E0	634.8350844922238E0	2.174654071592325E-4	0.046521236569183055E0	1.9935298713090066E0	1.9935298713090066E0	1136.9766624783542E0	570.3333964751602E0	0.40180304983461634E0	0.8301005906879837E0	1.17468168848393E0	1.17468168848393E0	634.8350844922238E0	540.4315830542621E0
Grin1	NM_001177656	0.09486211033597348E0	0.918506952274016E0	1.6060713127461945E0	1.6060713127461945E0	11.65073649188559E0	7.25418379583917E0	2.185436648559986E-4	0.046521236569183055E0	0.32787068125871793E0	-3.0499829876856683E0	11.65073649188559E0	35.534548094259655E0	0.05670378041994467E0	0.4748629364683472E0	0.5499389398827008E0	-1.8183836922209853E0	7.25418379583917E0	13.190889514727674E0
Ttc39a	NM_153392	0.04958812944112112E0	0.8073919398970358E0	0.4240227241267728E0	-2.358364170362303E0	0.8487783921960168E0	2.0017285487328085E0	2.202681932846364E-4	0.046521236569183055E0	0.18096414486502557E0	-5.525956540981435E0	0.8487783921960168E0	4.690312508199284E0	0.765466839688962E0	0.95328472128771E0	0.8686775214516362E0	-1.1511751775606123E0	2.0017285487328085E0	2.3043402175156373E0
Rap1gap	NM_001331215	0.49353483031153933E0	0.9997825050579616E0	0.7626549487880105E0	-1.3112089570639665E0	3.2745595274785413E0	4.293631782869013E0	2.2106068453829695E-4	0.046521236569183055E0	0.21115286801378821E0	-4.7359053628137335E0	3.2745595274785413E0	15.508004027038425E0	0.055821042675101955E0	0.47196352746763426E0	0.4373815745135416E0	-2.2863331659826E0	4.293631782869013E0	9.816672747690426E0
Camk4	NM_009793	8.859212931195317E-4	0.21129193717011002E0	1.687943157372175E0	1.687943157372175E0	452.91258867048884E0	268.32218057365895E0	2.2213029236286977E-4	0.046521236569183055E0	1.863673970006062E0	1.863673970006062E0	452.91258867048884E0	243.02136315667693E0	0.044065810066122674E0	0.4388312815277609E0	1.419043614475323E0	1.419043614475323E0	268.32218057365895E0	189.0866340093912E0
Chrnb2	NM_009602	0.21898682480740533E0	0.9997825050579616E0	0.8528255336444341E0	-1.172572771979089E0	61.82193060244269E0	72.49071253560511E0	2.2985196679137858E-4	0.04773387945643142E0	0.600338762823504E0	-1.6657261898212528E0	61.82193060244269E0	102.97840890980078E0	0.34900996377314175E0	0.8017803547128232E0	0.8746771831366311E0	-1.1432789368232468E0	72.49071253560511E0	82.87710475726624E0
Zic1	NM_009573	0.010895213821606837E0	0.5398365720954112E0	0.24651430970673682E0	-4.056559642276506E0	18.01100907485338E0	73.06273252972612E0	2.3315594264610145E-4	0.047906166455899714E0	0.11466370034042739E0	-8.721155841221588E0	18.01100907485338E0	157.0768169994525E0	0.5378920196634661E0	0.8824880443690679E0	0.6889497222074416E0	-1.4514847277910676E0	73.06273252972612E0	106.0494404375811E0
Dbndd1	NM_028146	0.3766071429367949E0	0.9997825050579616E0	0.8086856422399641E0	-1.2365744459492538E0	14.358820849487923E0	17.75575093644012E0	2.345585781234114E-4	0.047906166455899714E0	0.3893495845199954E0	-2.568385943528968E0	14.358820849487923E0	36.878993635475446E0	0.09568108874511101E0	0.563497514139231E0	0.6439557362803136E0	-1.5529017658516526E0	17.75575093644012E0	27.572936983219996E0
Egr1	NM_007913	0.002058505744758777E0	0.29236696821967617E0	1.8534729070024065E0	1.8534729070024065E0	353.36474666117243E0	190.65007388355292E0	2.4157994195237516E-4	0.048798494948829416E0	2.196912121948783E0	2.196912121948783E0	353.36474666117243E0	160.8460999103225E0	0.020288347434435004E0	0.3492458977018686E0	1.6705128691635533E0	1.6705128691635533E0	190.65007388355292E0	114.1266717562097E0
Plcb4	NM_013829	0.639227741017625E0	0.9997825050579616E0	1.1366064235265214E0	1.1366064235265214E0	13.21287601164746E0	11.624847210217402E0	2.44368792208344E-4	0.048798494948829416E0	0.34360219450441E0	-2.9103422969761197E0	13.21287601164746E0	38.45399192139875E0	0.2319165723741951E0	0.7296683730832775E0	0.6971675612836655E0	-1.4343754005977296E0	11.624847210217402E0	16.674394874042985E0
Foxo1	NM_019739	0.03919855897272049E0	0.7747294145826582E0	1.422658731170931E0	1.422658731170931E0	126.91202129145867E0	89.2076353314914E0	2.4746259521710325E-4	0.048798494948829416E0	1.957505777314079E0	1.957505777314079E0	126.91202129145867E0	64.8335360039634E0	0.5825166039481121E0	0.9021992716571354E0	1.1095022835683672E0	1.1095022835683672E0	89.2076353314914E0	80.40329132499208E0
Rora	NM_001289916	0.6749221547091586E0	0.9997825050579616E0	1.141497827322468E0	1.141497827322468E0	49.85741970207493E0	43.677191939140165E0	2.476363093661985E-4	0.048798494948829416E0	0.2903608726704672E0	-3.443990200204791E0	49.85741970207493E0	171.7084648614432E0	0.10445030624464882E0	0.5787684178703841E0	0.5688197253449412E0	-1.7580262347505342E0	43.677191939140165E0	76.78564928924297E0
Unc119	NM_001313985	0.01116123176681988E0	0.5409178722057862E0	0.34541094194133387E0	-2.8951022639284094E0	0.783486829896429E0	2.268274494991244E0	2.488006459576946E-4	0.048798494948829416E0	0.19644845839976297E0	-5.090393725386479E0	0.783486829896429E0	3.988256442827726E0	0.057400325419953775E0	0.4777818262389079E0	0.4342950016121627E0	-2.3025823375536505E0	2.268274494991244E0	5.222888788890265E0
Wdr6	NM_031392	1.9627598005576884E-4	0.1128039138399585E0	0.5081777475298868E0	-1.967815404867149E0	96.80993454836029E0	190.50408054844388E0	2.510788299033276E-4	0.04885756790079476E0	0.4905100723505754E0	-2.038694119384533E0	96.80993454836029E0	197.36584426174375E0	0.7598718871874497E0	0.9522037175943633E0	0.9406858057221498E0	-1.063054203557707E0	190.50408054844388E0	202.5161636219193E0
Bcat1	NM_001024468	0.16770198991843951E0	0.9941599413157914E0	0.8037402115875482E0	-1.2441831148709102E0	55.09868496276132E0	68.55285348225938E0	2.5475395323319055E-4	0.04918542536134248E0	0.5382238983573272E0	-1.857962834894595E0	55.09868496276132E0	102.37130891237625E0	0.8214966971601576E0	0.9641395685958395E0	0.9613360024671237E0	-1.0402190258490798E0	68.55285348225938E0	71.30998246849056E0
Npas4	NM_153553	0.17726436920967595E0	0.9997825050579616E0	1.3600406242464265E0	1.3600406242464265E0	38.43902527250022E0	28.26314492907047E0	2.6332304663363964E-4	0.05044575543765222E0	2.4460130511969447E0	2.4460130511969447E0	38.43902527250022E0	15.714971452703521E0	0.8456317708737429E0	0.9688052456354739E0	1.0504166530251766E0	1.0504166530251766E0	28.26314492907047E0	26.906604010583077E0
Npffr1	NM_001177511	2.6133597906974625E-4	0.11832997524652501E0	0.15286048230587165E0	-6.541913154500024E0	1.2724675908730867E0	8.324372471407601E0	2.667396754549896E-4	0.050707212303993526E0	0.13503412629166506E0	-7.405535381775005E0	1.2724675908730867E0	9.423303766372644E0	0.709791715914873E0	0.9399270235422221E0	1.2301651404100766E0	1.2301651404100766E0	8.324372471407601E0	6.766873973223354E0
Igsf1	NM_183336	0.06980167691415592E0	0.8753762029294072E0	0.31711714643975814E0	-3.1534087993251014E0	0.8884425793380457E0	2.801622647379683E0	2.74536948592147E-4	0.0515919941911423E0	0.08602319694676003E0	-11.624771404611973E0	0.8884425793380457E0	10.32794189092862E0	0.14622630772015266E0	0.6376433916052439E0	0.37043040871565097E0	-2.699562391400804E0	2.801622647379683E0	7.5631551337629475E0
Shc3	NM_009167	0.9800152428929313E0	0.9997825050579616E0	1.0029707420598837E0	1.0029707420598837E0	176.4371772253884E0	175.91458038249934E0	2.7558867455278787E-4	0.0515919941911423E0	0.6308005291225047E0	-1.5852871927534398E0	176.4371772253884E0	279.70359738097727E0	0.37113331719559306E0	0.8144968959493499E0	1.12414605494402E0	1.12414605494402E0	175.91458038249934E0	156.48729950065027E0
Zfp423	NM_033327	0.06270508106355858E0	0.8538493668654715E0	0.42276947063767534E0	-2.3653552809564777E0	3.2388912134267964E0	7.661128436122608E0	2.7765691042859735E-4	0.0515919941911423E0	0.1661414690517878E0	-6.018966882303724E0	3.2388912134267964E0	19.494778949000416E0	0.48592452292613736E0	0.8636887988670572E0	0.7027853135136771E0	-1.422909643629795E0	7.661128436122608E0	10.901093532845309E0
Fzd10	NM_175284	0.9555353367353003E0	0.9997825050579616E0	1.029016838803461E0	1.029016838803461E0	1.051792006832087E0	1.022132940074245E0	2.8378463048879396E-4	0.05194761573693242E0	0.14095491120725273E0	-7.09446724087288E0	1.051792006832087E0	7.461903936682184E0	0.00409581273618995E0	0.1946435974047598E0	0.20481190104177927E0	-4.882528773540418E0	1.022132940074245E0	4.990593490295965E0
Kcnc2	NM_001359752	0.10774453675360621E0	0.9367173900192708E0	1.5227358318188458E0	1.5227358318188458E0	18.645371061314606E0	12.244652468080078E0	2.846800000652333E-4	0.05194761573693242E0	0.3637939708114249E0	-2.748808612109619E0	18.645371061314606E0	51.25255654932104E0	0.06224340200505388E0	0.4888771384246332E0	0.5835348296706622E0	-1.713693766256222E0	12.244652468080078E0	20.98358460452269E0
1700037H04Rik	NM_026091	0.10036730209460461E0	0.9224229638686915E0	1.211534137198012E0	1.211534137198012E0	76.18484293122225E0	62.882951946710726E0	2.863807929067692E-4	0.05194761573693242E0	1.5766688969730676E0	1.5766688969730676E0	76.18484293122225E0	48.32012801006221E0	0.29544010584441577E0	0.7739364563293543E0	0.8732717911209891E0	-1.1451188623834216E0	62.882951946710726E0	72.00845439652876E0
Gnas	NM_001077510	0.3017455242247723E0	0.9997825050579616E0	0.8891096866705501E0	-1.1247206222043322E0	102.97246849148085E0	115.81525883165429E0	2.879789323821366E-4	0.05194761573693242E0	0.6430833119967432E0	-1.5550084745552601E0	102.97246849148085E0	160.12306115012709E0	0.8472016671292991E0	0.9691318502373786E0	0.9760594792210951E0	-1.0245277273450688E0	115.81525883165429E0	118.65594392267568E0
Xylt2	NM_145828	0.5739409831040676E0	0.9997825050579616E0	0.9062908955936502E0	-1.1033984837119735E0	28.051664413242097E0	30.952163979168446E0	2.942973971767505E-4	0.051963265194066854E0	0.5082344050254458E0	-1.9675960346484864E0	28.051664413242097E0	55.1943436647852E0	0.045443949671015414E0	0.4444041961206269E0	0.6799453372389497E0	-1.4707064601114768E0	30.952163979168446E0	45.52154751859279E0
Rsrc1	NM_025822	0.07858629341704854E0	0.8916910326976678E0	0.8020568300190658E0	-1.2467944446981754E0	31.98378923800165E0	39.87721074233774E0	2.9447939055745524E-4	0.051963265194066854E0	0.6153949637276657E0	-1.6249726743661423E0	31.98378923800165E0	51.972783534438555E0	0.4040621298235874E0	0.8310655708964998E0	0.8907209414366529E0	-1.1226860776250414E0	39.87721074233774E0	44.769589314942316E0
Wnt3	NM_009521	0.40935246538218506E0	0.9997825050579616E0	0.7688496532148916E0	-1.3006444053379866E0	5.318961578053935E0	6.918077618703559E0	2.9475189093869776E-4	0.051963265194066854E0	0.2926752535680058E0	-3.4167562436830377E0	5.318961578053935E0	18.173595181725965E0	0.013275443901221422E0	0.30303548122080426E0	0.4222355970298248E0	-2.3683460301177885E0	6.918077618703559E0	16.384401664303297E0
Mfn1	NM_024200	0.025687597456629283E0	0.6844373337403287E0	0.8014681102493352E0	-1.247710279687737E0	70.77226689185052E0	88.30328491776595E0	2.965021901054559E-4	0.051963265194066854E0	0.6809939387551238E0	-1.4684418510802435E0	70.77226689185052E0	103.92495859981396E0	0.8532136110673839E0	0.970757574004399E0	0.9798967758630108E0	-1.0205156549466998E0	88.30328491776595E0	90.11488464179897E0
Itga3	NM_001306162	0.27153036856974394E0	0.9997825050579616E0	0.738071277815574E0	-1.3548826923053299E0	6.368918336145241E0	8.629137222349247E0	2.9857903360812094E-4	0.051963265194066854E0	0.3447979356803953E0	-2.9002493823713995E0	6.368918336145241E0	18.47145147077912E0	0.4809464585988707E0	0.8617787892272183E0	0.8069293723439982E0	-1.2392658320209153E0	8.629137222349247E0	10.69379491947729E0
Kcnc2	NM_001025581	0.9606809937642741E0	0.9997825050579616E0	1.02044802943944E0	1.02044802943944E0	13.960847024498543E0	13.681095579328636E0	3.094417754981631E-4	0.05347716502018255E0	0.2054848212467897E0	-4.866539503659923E0	13.960847024498543E0	67.94101354927523E0	0.12420954793782875E0	0.6075223124168136E0	0.4992650671902786E0	-2.002944058609417E0	13.681095579328636E0	27.402469105883856E0
Tbcb	NM_001360648	0.0034111742988743635E0	0.34979398526175165E0	0.25489405411618343E0	-3.9231986146847873E0	1.3416564125768398E0	5.263584579204419E0	3.139836452737419E-4	0.05388526267812488E0	0.16633382637645086E0	-6.012006227385013E0	1.3416564125768398E0	8.066046707422995E0	0.24426776492181232E0	0.7390484684829484E0	0.5571878579661225E0	-1.7947268335140227E0	5.263584579204419E0	9.446696484768786E0
Sema6a	NM_001311097	0.2652746187548515E0	0.9997825050579616E0	0.6683529147555118E0	-1.4962155141730877E0	4.611073059507489E0	6.899159048620669E0	3.171934453162791E-4	0.05406070078690486E0	0.24943475892566325E0	-4.009064351364201E0	4.611073059507489E0	18.486088624407333E0	0.10033019144576433E0	0.5709095144368348E0	0.5217556361003187E0	-1.916606033188549E0	6.899159048620669E0	13.22296985651375E0
Tgfbr2	NM_029575	0.035836121612852136E0	0.7524731155350352E0	0.6259116106193752E0	-1.5976696757717006E0	12.124065848465625E0	19.37025235315283E0	3.2055060839077224E-4	0.054258679350418865E0	0.42385270974454303E0	-2.3593101495156237E0	12.124065848465625E0	28.604431609680713E0	0.739714386320815E0	0.9466592372345912E0	0.9215592230453521E0	-1.085117456364264E0	19.37025235315283E0	21.018998962587098E0
Epb41l1	NM_001368801	0.44904466090715356E0	0.9997825050579616E0	1.138342256888086E0	1.138342256888086E0	73.484402212847E0	64.55387364230256E0	3.344172068580654E-4	0.05598892026002517E0	1.9335006632258107E0	1.9335006632258107E0	73.484402212847E0	38.005884151209564E0	8.483843811537104E-4	0.08735884671438185E0	1.8892577393223222E0	1.8892577393223222E0	64.55387364230256E0	34.168907872494984E0
Fgf1	NM_010197	4.8955242519602E-4	0.1723503398669551E0	0.6624221438196033E0	-1.5096113699247484E0	74.84496760852325E0	112.98681408347626E0	3.353036943504927E-4	0.05598892026002517E0	0.6353497606523593E0	-1.5739362189626516E0	74.84496760852325E0	117.80120532614126E0	0.0862234723379987E0	0.5479148037770537E0	0.8001027074717955E0	-1.2498395401758482E0	112.98681408347626E0	141.215387760026E0
Rsrc1	NM_001356273	0.047120541741637184E0	0.8037631699071996E0	0.34938382904585E0	-2.8621816949311896E0	0.7979526292434311E0	2.283885408842763E0	3.450261651119501E-4	0.05700621765199194E0	0.13354138544270008E0	-7.488315301544328E0	0.7979526292434311E0	5.975320883471115E0	0.7522104179293457E0	0.9506201001425683E0	0.8347418008280032E0	-1.1979752289966463E0	2.283885408842763E0	2.736038145660508E0
Pakap	NM_001035533	0.7743580997630177E0	0.9997825050579616E0	0.8966878673680877E0	-1.115215267643967E0	17.01010637153199E0	18.969930329780397E0	3.460094949135593E-4	0.05700621765199194E0	0.2334738003331385E0	-4.283135831828336E0	17.01010637153199E0	72.85659610312013E0	0.41956216256636175E0	0.837396197989218E0	0.713062145603062E0	-1.4024023097653915E0	18.969930329780397E0	26.60347411057258E0
Adora2a	NM_001331096	0.001434995341020779E0	0.2551297831845073E0	2.5460610392055156E0	2.5460610392055156E0	150.5333788677952E0	59.124025916821E0	3.5239073399722694E-4	0.05767306098856602E0	3.071183401590854E0	3.071183401590854E0	150.5333788677952E0	49.01478003228976E0	0.7729935460070432E0	0.9546849567158964E0	0.9109130663831675E0	-1.0977996000985661E0	59.124025916821E0	64.90633200770337E0
Gpm6b	NM_001177958	0.0019687940288055203E0	0.2880881471222346E0	1.849215725722632E0	1.849215725722632E0	257.87500602212975E0	139.45101289972968E0	3.6331785973030766E-4	0.05907022544417824E0	2.1348338866773213E0	2.1348338866773213E0	257.87500602212975E0	120.79394449911472E0	0.4840468640942269E0	0.8633263678089369E0	1.165813556544516E0	1.165813556544516E0	139.45101289972968E0	119.61690796688279E0
Hspa12a	NM_001327998	0.4530734311169391E0	0.9997825050579616E0	0.8662270335942495E0	-1.1544317612100885E0	37.61968144227965E0	43.42935510357339E0	3.679547915596575E-4	0.059433116103358274E0	0.4824631926854448E0	-2.07269697494204E0	37.61968144227965E0	77.97419992369623E0	0.8864014413148789E0	0.9768000973563942E0	1.0306793950627193E0	1.0306793950627193E0	43.42935510357339E0	42.13662882135197E0
Vamp1	NM_009496	0.27614783291896977E0	0.9997825050579616E0	1.3170457577554242E0	1.3170457577554242E0	125.73273469699403E0	95.46572999200431E0	3.8406887334095516E-4	0.061633078356331326E0	0.38269043905341676E0	-2.6130780859681155E0	125.73273469699403E0	328.5494537255579E0	0.0017503408965348086E0	0.12288685959109297E0	0.4184190608919956E0	-2.3899484833893E0	95.46572999200431E0	228.1581766100431E0
Tac2	NM_009312	0.9394371328914095E0	0.9997825050579616E0	0.9663250110431638E0	-1.034848512221042E0	1.195136879806588E0	1.236785621968346E0	4.1470918205712554E-4	0.06612069687856609E0	0.1872784631877471E0	-5.339642279088427E0	1.195136879806588E0	6.381603412713082E0	0.6110785611765582E0	0.9100992201294957E0	0.7748230270361001E0	-1.2906172959588726E0	1.236785621968346E0	1.5962169151055994E0
Arpp19	NM_001142655	3.4351525400573877E-4	0.13692407213296487E0	2.202288819489589E0	2.202288819489589E0	195.3538722593963E0	88.7049284955605E0	4.217300070561053E-4	0.06678381471072506E0	2.2994493353110625E0	2.2994493353110625E0	195.3538722593963E0	84.95680650992448E0	0.04311474925797423E0	0.43577142464652785E0	1.6381632050347066E0	1.6381632050347066E0	88.7049284955605E0	54.1490177675436E0
Kcnj4	NM_008427	0.04472722732216799E0	0.7978325576892855E0	1.4506328359108898E0	1.4506328359108898E0	223.02473230407762E0	153.74306080975668E0	4.2427301054440315E-4	0.06678381471072506E0	2.013134847351606E0	2.013134847351606E0	223.02473230407762E0	110.78479546339356E0	0.8779730943765189E0	0.9751453372876451E0	1.0318865332514118E0	1.0318865332514118E0	153.74306080975668E0	148.9922155736655E0
Atp1b2	NM_013415	0.7098848364755461E0	0.9997825050579616E0	1.0485947996765033E0	1.0485947996765033E0	366.9656808205861E0	349.95947045874806E0	4.290862837066136E-4	0.06711398309646546E0	0.6183920018490597E0	-1.6170972409246733E0	366.9656808205861E0	593.4191899690142E0	0.9150168021580201E0	0.984835600876754E0	0.9851075329347427E0	-1.0151176055073814E0	349.95947045874806E0	355.25001967671557E0
Arhgap33	NM_001289670	0.26280970963351363E0	0.9997825050579616E0	1.215156015117687E0	1.215156015117687E0	97.1472938376568E0	79.9463547306295E0	4.365481575500936E-4	0.06785166426122934E0	1.928200039306012E0	1.928200039306012E0	97.1472938376568E0	50.38237312380802E0	0.12210936164844322E0	0.603107917891166E0	1.347071968728951E0	1.347071968728951E0	79.9463547306295E0	59.34824314254273E0
Ildr2	NM_001357428	0.3886971357836138E0	0.9997825050579616E0	0.7558137104076745E0	-1.3230773485977319E0	12.529866428470326E0	16.57798245246425E0	4.418842086298182E-4	0.06825177779917936E0	0.2954700227856824E0	-3.3844380914585863E0	12.529866428470326E0	42.406557221403126E0	0.5113554346145569E0	0.8728103033579518E0	0.7906336910726689E0	-1.2648082307791355E0	16.57798245246425E0	20.967968655588866E0
Anxa5	NM_009673	0.0011411294651661728E0	0.2407746622101109E0	0.6540474564652968E0	-1.5289410426031664E0	48.161280845474025E0	73.63575894898295E0	4.5460249019965324E-4	0.06942111317538734E0	0.6127001101482902E0	-1.6321198306263935E0	48.161280845474025E0	78.60498153626523E0	0.061619010848855627E0	0.48766601645182117E0	0.7647442694348492E0	-1.3076266668058936E0	73.63575894898295E0	96.28808203218084E0
Sowaha	NM_183173	0.15959962238841746E0	0.9868517424219794E0	1.227521060349962E0	1.227521060349962E0	211.02339829540094E0	171.9102059521805E0	4.5616341074151956E-4	0.06942111317538734E0	1.7289056199667199E0	1.7289056199667199E0	211.02339829540094E0	122.05605433769314E0	0.6438072513380994E0	0.9187834678188892E0	1.0772368791184401E0	1.0772368791184401E0	171.9102059521805E0	159.58440458598457E0
Meis2	NM_001346047	0.8105125714727314E0	0.9997825050579616E0	1.0622270443142694E0	1.0622270443142694E0	19.887215195319524E0	18.72218872770078E0	4.578821449272907E-4	0.06942111317538734E0	2.594291062768895E0	2.594291062768895E0	19.887215195319524E0	7.665760978297415E0	0.8840708305964042E0	0.9762531028531648E0	0.9601678710043356E0	-1.0414845468157563E0	18.72218872770078E0	19.498870242468502E0
Foxo6	NM_194060	0.37142515740253584E0	0.9997825050579616E0	1.143988743629642E0	1.143988743629642E0	26.07953148806535E0	22.797017569701204E0	4.666055385111291E-4	0.07031233337332643E0	1.767140796190464E0	1.767140796190464E0	26.07953148806535E0	14.75803826400626E0	0.09079686665613493E0	0.5544509428398968E0	1.3327895856795846E0	1.3327895856795846E0	22.797017569701204E0	17.104738673417145E0
Lrig1	NM_008377	0.9103725231583384E0	0.9997825050579616E0	0.9819056356274822E0	-1.0184278037684902E0	33.55348839030402E0	34.17180549010886E0	4.7818398704503303E-4	0.07162036892026606E0	0.5459495560174965E0	-1.8316710563786083E0	33.55348839030402E0	61.45895352505556E0	0.07521243904286104E0	0.5241751286142766E0	0.7272115469920973E0	-1.375115678699292E0	34.17180549010886E0	46.99018549891124E0
Pbx3	NM_001290576	0.9671572646047885E0	0.9997825050579616E0	1.011132029072759E0	1.011132029072759E0	23.00853863157063E0	22.75522678543791E0	4.818167086794133E-4	0.07172973687707435E0	2.752684216853625E0	2.752684216853625E0	23.00853863157063E0	8.358582684747567E0	0.861118985671377E0	0.972094270237417E0	0.949345799761472E0	-1.0533569540743268E0	22.75522678543791E0	23.96937637597941E0
Daam1	NM_172464	0.016891524820671803E0	0.6170277902598443E0	0.6815355401537376E0	-1.4672749124343898E0	26.621696494431962E0	39.06134739272256E0	4.982266785614269E-4	0.07351301715515819E0	0.5500503672993778E0	-1.8180153299592772E0	26.621696494431962E0	48.39865233640046E0	0.8495101531530042E0	0.9700556517359852E0	1.0342077927771156E0	1.0342077927771156E0	39.06134739272256E0	37.769341582538964E0
Ptpn3	NM_011207	0.9942111797941025E0	0.9999532257545091E0	0.9969196595405411E0	-1.0030898582749173E0	12.737465358729809E0	12.77682232146995E0	4.997445426320793E-4	0.07351301715515819E0	0.2056951954447024E0	-4.861562263707966E0	12.737465358729809E0	61.923980923288276E0	0.4552672423325389E0	0.8519087863184657E0	0.7047843433775911E0	-1.4188737439989438E0	12.77682232146995E0	18.128697723673348E0
Htr1b	NM_010482	2.4289139284841058E-4	0.11543413445120712E0	2.095678367693338E0	2.095678367693338E0	61.00233628226058E0	29.108634808978056E0	5.169989847906983E-4	0.07551426146979974E0	2.1179429207112968E0	2.1179429207112968E0	61.00233628226058E0	28.802634710180655E0	0.28913625641415486E0	0.7711802397943465E0	1.2692335459324677E0	1.2692335459324677E0	29.108634808978056E0	22.934025737235633E0
Foxg1	NM_008241	0.108588522007832E0	0.937320343827996E0	1.3560635702785424E0	1.3560635702785424E0	127.86108380278411E0	94.2884143525224E0	5.194603831937019E-4	0.07551426146979974E0	2.0261623086066747E0	2.0261623086066747E0	127.86108380278411E0	63.10505494039613E0	0.22306917199585286E0	0.7209375459732745E0	1.2913403508145007E0	1.2913403508145007E0	94.2884143525224E0	73.01592821214861E0
Adarb1	NM_130895	0.5057825146943458E0	0.9997825050579616E0	1.183150101536815E0	1.183150101536815E0	34.571445161331695E0	29.219830278868447E0	5.290894209768227E-4	0.0764642506467849E0	0.3922240966448215E0	-2.549562886508602E0	34.571445161331695E0	88.14207351629868E0	0.11751775111868501E0	0.5966423021056981E0	0.6465302382708903E0	-1.5467180663884263E0	29.219830278868447E0	45.1948393891294E0
Septin4	NM_011129	2.0643114231449803E-7	0.001020306564003638E0	0.485972595090899E0	-2.0577292014027138E0	41.66955690545598E0	85.74466405386885E0	5.339153219030538E-4	0.07671307761738472E0	0.597185538347572E0	-1.6745214607289822E0	41.66955690545598E0	69.7765672972536E0	0.41577594639164084E0	0.8357793202518806E0	0.8832396648908132E0	-1.1321955294247579E0	85.74466405386885E0	97.07972531381805E0
Podxl2	NM_001347327	0.07333565619479326E0	0.8808708190397437E0	0.7816899453219351E0	-1.2792795992638166E0	78.91219569522771E0	100.95076208601883E0	5.388399054232267E-4	0.07697312475563121E0	0.6009229861191375E0	-1.6641067542750685E0	78.91219569522771E0	131.3183178511044E0	0.05573965196206591E0	0.47196352746763426E0	0.7484563067663578E0	-1.3360833370760352E0	100.95076208601883E0	134.87863108825692E0
Adra2c	NM_007418	0.05673033966002129E0	0.837772054493874E0	1.4077880372731861E0	1.4077880372731861E0	96.486546493526E0	68.53769455266543E0	5.567696304619663E-4	0.07907728665291135E0	1.9434329808209974E0	1.9434329808209974E0	96.486546493526E0	49.64747817172761E0	0.5885140596858508E0	0.903449020376483E0	0.8982667538141014E0	-1.1132550500771985E0	68.53769455266543E0	76.29993458140329E0
Plk2	NM_152804	0.002506791034081053E0	0.32025749414795746E0	1.587919617993422E0	1.587919617993422E0	251.4830858725582E0	158.37268021812415E0	5.621589597076652E-4	0.07938648212146017E0	1.75975763307523E0	1.75975763307523E0	251.4830858725582E0	142.9077965884902E0	0.132022168402055E0	0.6204911475968323E0	1.2900937699676036E0	1.2900937699676036E0	158.37268021812415E0	122.76059609380266E0
Dgkb	NM_001361688	0.15840360224905498E0	0.9868517424219794E0	1.2274850707818918E0	1.2274850707818918E0	130.76412429567185E0	106.53011381423717E0	5.767457157947574E-4	0.08061443108637426E0	1.7098678471595703E0	1.7098678471595703E0	130.76412429567185E0	76.47615838434363E0	0.3075786843528676E0	0.7807831336023286E0	1.1782966832745543E0	1.1782966832745543E0	106.53011381423717E0	90.41026366821627E0
Akap5	NM_001101471	0.4076106360833933E0	0.9997825050579616E0	1.169768047179195E0	1.169768047179195E0	177.12938451050624E0	151.42265591682053E0	5.773784770075767E-4	0.08061443108637426E0	2.0105526064480896E0	2.0105526064480896E0	177.12938451050624E0	88.09985072881483E0	0.10227607149533234E0	0.5745446315155667E0	1.4071436728071618E0	1.4071436728071618E0	151.42265591682053E0	107.60994690381686E0
Egr4	NM_020596	0.13184272079267906E0	0.9614040662622603E0	1.3719205327137491E0	1.3719205327137491E0	66.49944323415671E0	48.47178947210333E0	5.826855146464573E-4	0.08089835462616797E0	2.1696399021749437E0	2.1696399021749437E0	66.49944323415671E0	30.64999088903864E0	0.15397353258258775E0	0.6474128766793139E0	1.3934495981852868E0	1.3934495981852868E0	48.47178947210333E0	34.78546302301064E0
Klf16	NM_078477	0.06469086177407354E0	0.8577377825043834E0	1.309683150624356E0	1.309683150624356E0	95.52283078072965E0	72.93583240739692E0	5.89792266144477E-4	0.08142757694541039E0	1.713236422917869E0	1.713236422917869E0	95.52283078072965E0	55.7557786554885E0	0.8179192735734194E0	0.9636112868338835E0	1.0379441033667998E0	1.0379441033667998E0	72.93583240739692E0	70.26951853265848E0
Clmn	NR_104439	0.027442339177672078E0	0.6943066486933076E0	0.6254761498866565E0	-1.5987819842230782E0	17.056457414855185E0	27.2695568295386E0	5.946918859055444E-4	0.08164789209102066E0	0.45778112361759066E0	-2.1844500535486344E0	17.056457414855185E0	37.258979313230405E0	0.46110245396106453E0	0.8538389211250922E0	1.1892553085263549E0	1.1892553085263549E0	27.2695568295386E0	22.92994333010731E0
Phactr3	NM_001177789	0.7141645450743477E0	0.9997825050579616E0	0.8046283995566988E0	-1.2428097250245442E0	1.1814580369430407E0	1.4683275380212182E0	6.091826571370811E-4	0.08317530942446788E0	0.11568480123304929E0	-8.644177881115779E0	1.1814580369430407E0	10.212733430409504E0	0.004281663747799488E0	0.1966779855006854E0	0.1597860429600107E0	-6.258368888015255E0	1.4683275380212182E0	9.18933538136803E0
Phyh	NM_010726	0.0541621674396679E0	0.831871887703057E0	0.8069694871521141E0	-1.2392042275713697E0	58.74782648478336E0	72.80055494057278E0	6.209074846612832E-4	0.08431036631007852E0	0.6650282449173666E0	-1.5036955311939504E0	58.74782648478336E0	88.3388441525263E0	0.20796857975367353E0	0.7038499326665395E0	0.8565675920043802E0	-1.1674501922959588E0	72.80055494057278E0	84.9910218646242E0
Flt3	NM_010229	0.8441811314124203E0	0.9997825050579616E0	0.9370843397117777E0	-1.067139805481728E0	3.8276978643047572E0	4.084688754357004E0	6.255772462701273E-4	0.0844802758856484E0	0.30085506216033864E0	-3.323859644638643E0	3.8276978643047572E0	12.722730463032107E0	0.4312165492805787E0	0.8424614966986121E0	0.7498622737728039E0	-1.3335782249301207E0	4.084688754357004E0	5.44725197842744E0
Atp2b1	NM_001359506	0.005252307952560434E0	0.43296270217988214E0	1.6035843494391875E0	1.6035843494391875E0	162.4197266949562E0	101.28542770560112E0	6.317233840007293E-4	0.08484663037396752E0	1.857970803767268E0	1.857970803767268E0	162.4197266949562E0	87.4178035336346E0	0.05797792351449874E0	0.4798420709356354E0	1.4265191325680573E0	1.4265191325680573E0	101.28542770560112E0	71.00180109275115E0
Pou3f1	NM_011141	5.811523271299857E-4	0.18181250671349172E0	1.6294327415400598E0	1.6294327415400598E0	124.70182884932466E0	76.5308230712626E0	6.393862073029906E-4	0.08500096058594891E0	1.680807650828327E0	1.680807650828327E0	124.70182884932466E0	74.19161186461146E0	0.7757950981924936E0	0.9548412961617749E0	0.9562148865251263E0	-1.0457900353695477E0	76.5308230712626E0	80.03517216655632E0
Epb41l4b	NM_001355492	0.006442618011235134E0	0.4690669278190189E0	0.6484699798549146E0	-1.5420914322413737E0	23.64316474977462E0	36.4599217916987E0	6.397514939095414E-4	0.08500096058594891E0	0.5594243691672849E0	-1.787551731949971E0	23.64316474977462E0	42.26338009723811E0	0.15944785885043528E0	0.6535016958028548E0	1.2815113012714965E0	1.2815113012714965E0	36.4599217916987E0	28.450722015111147E0
Fam163a	NM_177838	0.8769559506627891E0	0.9997825050579616E0	0.9563702811319745E0	-1.0456201115078405E0	9.32099897057108E0	9.746223982973E0	6.524724541844185E-4	0.08622612083080979E0	0.350906511595079E0	-2.849761879465857E0	9.32099897057108E0	26.562627544873962E0	0.036759952758618084E0	0.4101104675998448E0	0.5161730589936904E0	-1.937334741858784E0	9.746223982973E0	18.881698324150882E0
Rhot1	NM_001163354	0.0029395607535553803E0	0.3285242333580762E0	2.0650698537829735E0	2.0650698537829735E0	14.471592838341458E0	7.007798216525772E0	6.559507431793889E-4	0.08622612083080979E0	2.4499587385111643E0	2.4499587385111643E0	14.471592838341458E0	5.906872067215228E0	0.5431602695353913E0	0.8846592279745195E0	0.846526130280961E0	-1.1812984434019789E0	7.007798216525772E0	8.278301124857059E0
Camk2n2	NM_028420	0.9918531815848356E0	0.9997825050579616E0	0.9980980639780619E0	-1.0019055602756683E0	71.4315547543758E0	71.56767188754496E0	6.659906683619745E-4	0.08708268458851574E0	0.5073466588835688E0	-1.9710388991237853E0	71.4315547543758E0	140.79437304576524E0	0.038824712811053194E0	0.41698180256391026E0	0.6542193583473086E0	-1.5285392999164742E0	71.56767188754496E0	109.3939990836399E0
Ppp3ca	NM_008913	0.0032619616031938936E0	0.34565119705554864E0	1.5341023373532907E0	1.5341023373532907E0	2398.046143255845E0	1563.1591745001015E0	6.755856061470709E-4	0.08747987735694122E0	1.6976847970815483E0	1.6976847970815483E0	2398.046143255845E0	1412.5390928741733E0	0.2889077456036242E0	0.7711802397943465E0	1.1851961639254103E0	1.1851961639254103E0	1563.1591745001015E0	1318.9033360712754E0
Gpr27	NM_008158	0.3756776250328499E0	0.9997825050579616E0	1.1060477673472975E0	1.1060477673472975E0	67.37374373956544E0	60.91395482959301E0	6.78726395519896E-4	0.08747987735694122E0	1.515731761460471E0	1.515731761460471E0	67.37374373956544E0	44.44964831682887E0	0.471875143549316E0	0.8583246664611764E0	1.0954474283732265E0	1.0954474283732265E0	60.91395482959301E0	55.606461115210365E0
Kcnc2	NM_001379644	0.8075167214338702E0	0.9997825050579616E0	0.8682521903499562E0	-1.1517391042767675E0	1.7318790949953993E0	1.9946728775856601E0	6.825574247511008E-4	0.08747987735694122E0	0.12330638777120143E0	-8.109879934651309E0	1.7318790949953993E0	14.045331521745263E0	0.08202579831112833E0	0.5402521220178375E0	0.33242644902596313E0	-3.008184225202544E0	1.9946728775856601E0	6.000343484792548E0
Ero1b	NM_026184	0.4763585732182848E0	0.9997825050579616E0	0.8625549806075531E0	-1.1593463865870157E0	16.389434721187474E0	19.001031922212473E0	6.831876473875958E-4	0.08747987735694122E0	0.4710066862221252E0	-2.1231121112544105E0	16.389434721187474E0	34.796607353166685E0	0.7694557211029441E0	0.9539737739234967E0	0.9348683019196131E0	-1.069669383320248E0	19.001031922212473E0	20.324822098681363E0
Cacng5	NM_001199301	0.02208901266434053E0	0.6579587805304956E0	0.4174014516517091E0	-2.395775089048868E0	5.592994930008168E0	13.399557926490184E0	6.870036497339011E-4	0.08751321528718223E0	0.2503671645110338E0	-3.9941339829965186E0	5.592994930008168E0	22.33917111667285E0	0.7984751446247413E0	0.958192194890984E0	0.8985968689273748E0	-1.1128460765656425E0	13.399557926490184E0	14.911645466208657E0
Arpp21	NM_001362008	0.005268063976728581E0	0.43296270217988214E0	3.0277117265321665E0	3.0277117265321665E0	14.992816408805862E0	4.951863903495892E0	6.905303678630897E-4	0.08751321528718223E0	4.267522994313261E0	4.267522994313261E0	14.992816408805862E0	3.5132362330055913E0	0.4262740885400405E0	0.8409233604062594E0	0.703810134807294E0	-1.4208377381121458E0	4.951863903495892E0	7.035795108082283E0
Klhdc8a	NM_144810	0.5522215325836383E0	0.9997825050579616E0	0.8750569272901987E0	-1.1427827936825943E0	19.349541495367347E0	22.112323086553175E0	7.06343257433845E-4	0.08906051490287047E0	0.4438138993515132E0	-2.2531966697328953E0	19.349541495367347E0	43.59832245822017E0	0.02342546868350423E0	0.3638677608896544E0	0.5714545949218063E0	-1.7499203066812907E0	22.112323086553175E0	38.69480319705691E0
Tiam2	NM_001286757	0.2415535922111648E0	0.9997825050579616E0	1.3697057819407636E0	1.3697057819407636E0	24.535905347226297E0	17.913266973627636E0	7.156893009923057E-4	0.08959352480287269E0	2.6615860328291454E0	2.6615860328291454E0	24.535905347226297E0	9.218527992178313E0	0.9401574821187239E0	0.9894963316789551E0	0.9778936130898521E0	-1.0226061266933715E0	17.913266973627636E0	18.31821655632565E0
Cd83	NM_009856	0.49318523013908266E0	0.9997825050579616E0	0.8482266000113756E0	-1.1789302528199292E0	9.97890566866656E0	11.764433782827291E0	7.178213050203857E-4	0.08959352480287269E0	0.420322055797889E0	-2.379128066695715E0	9.97890566866656E0	23.741094551233576E0	0.016379494121191534E0	0.32571677100664714E0	0.5311979584179276E0	-1.8825373557125678E0	11.764433782827291E0	22.146986064979288E0
Rasgef1a	NM_001316749	0.03404116754917557E0	0.7457973170591984E0	1.3909590477898672E0	1.3909590477898672E0	280.71461784015537E0	201.81371858948012E0	7.263381495097176E-4	0.09020097833584749E0	1.7568395499511018E0	1.7568395499511018E0	280.71461784015537E0	159.78386748406749E0	0.4766205366798666E0	0.860355828720663E0	1.1300756278153563E0	1.1300756278153563E0	201.81371858948012E0	178.58425898417354E0
Rasa4	NM_133914	0.569742485286196E0	0.9997825050579616E0	0.8533415088724892E0	-1.1718637727130947E0	4.957003678097806E0	5.808933031568381E0	7.474462770473667E-4	0.09235819922335788E0	0.36761445203894877E0	-2.72024125943245E0	4.957003678097806E0	13.484245928320062E0	0.06187416642853194E0	0.48837313157084317E0	0.5647798989785497E0	-1.7706012586648021E0	5.808933031568381E0	10.285304137194522E0
Tifa	NM_001356430	0.010136110903216419E0	0.535242967417067E0	0.23168750435014415E0	-4.316158537789429E0	0.5152047113427051E0	2.2237052135711544E0	7.555250948886756E-4	0.09289199835812856E0	0.13062126726166123E0	-7.655721162135064E0	0.5152047113427051E0	3.9442636114580347E0	0.2660530702977903E0	0.7552739684740614E0	0.513280048591391E0	-1.94825417965169E0	2.2237052135711544E0	4.332342976653256E0
Gm42517	NM_001374743	0.17636939695636525E0	0.9997825050579616E0	1.1792558843918666E0	1.1792558843918666E0	89.68653037178188E0	76.05349403707457E0	7.622840985462395E-4	0.09325904419491692E0	1.5539699382198704E0	1.5539699382198704E0	89.68653037178188E0	57.714456480748375E0	0.9550439096855261E0	0.992159984996694E0	1.0076536543959378E0	1.0076536543959378E0	76.05349403707457E0	75.47582813329512E0
Tril	NM_025817	0.7919254987254499E0	0.9997825050579616E0	0.9674311348037062E0	-1.0336653060095093E0	47.80854827590908E0	49.418037683487974E0	7.748795341787649E-4	0.0943329947199991E0	0.6370011722987058E0	-1.5698558236421503E0	47.80854827590908E0	75.05252793081279E0	0.6097767953772385E0	0.9098793927174201E0	0.9314470008813586E0	-1.0735983894454273E0	49.418037683487974E0	53.05512566654612E0
Dner	NM_152915	0.053351694613459184E0	0.8297274603917517E0	0.7188431038882668E0	-1.3911241473847884E0	82.62107453600547E0	114.93617186991565E0	7.830850395232113E-4	0.09441795096868164E0	0.5411506627707854E0	-1.8479142109515792E0	82.62107453600547E0	152.67665775917413E0	0.9880186698064012E0	0.9980970511150254E0	0.9971762523798238E0	-1.0028317437498508E0	114.93617186991565E0	115.26164165624007E0
Ndrg2	NM_001360265	0.9913737915320427E0	0.9997825050579616E0	1.0022678317976972E0	1.0022678317976972E0	26.617704834357696E0	26.55747694367821E0	7.848289154845307E-4	0.09441795096868164E0	0.4716230939735062E0	-2.1203372200772166E0	26.617704834357696E0	56.438510273317895E0	0.11717456567542661E0	0.5958511829462481E0	0.6962727509386571E0	-1.4362187787068832E0	26.55747694367821E0	38.14234710158573E0
Fbxl16	NM_001164225	9.272677749497283E-4	0.21618460870125128E0	1.71344182265066E0	1.71344182265066E0	1339.8146963545692E0	781.9435002945725E0	7.870391251385269E-4	0.09441795096868164E0	1.7937999029835827E0	1.7937999029835827E0	1339.8146963545692E0	746.9142428461993E0	0.17586856463667502E0	0.6728806891275746E0	1.2744247595342355E0	1.2744247595342355E0	781.9435002945725E0	613.5658417216797E0
Rnf152	NM_178779	0.10399791514535733E0	0.9312931940437142E0	0.5634781151969395E0	-1.7746918168250299E0	5.636550319907155E0	10.003139727861733E0	7.945441383610702E-4	0.09485782266336777E0	0.2825633620849613E0	-3.5390292379778505E0	5.636550319907155E0	19.947916383484824E0	0.7484804456698682E0	0.9489056340378812E0	1.1329030991806952E0	1.1329030991806952E0	10.003139727861733E0	8.829651657847796E0
Spata2l	NM_001357300	0.13425911705461754E0	0.9645568736837008E0	1.3469762785813735E0	1.3469762785813735E0	47.188804536776836E0	35.033137024859684E0	8.042613758281011E-4	0.09555630471557627E0	2.0465084681433576E0	2.0465084681433576E0	47.188804536776836E0	23.058201454493688E0	0.807995251618052E0	0.9606096020866847E0	1.0550622354924672E0	1.0550622354924672E0	35.033137024859684E0	33.20480616814742E0
Kcnc3	NM_008422	0.07788304453629252E0	0.8887748349334581E0	0.46718660774658427E0	-2.1404723153845824E0	2.805536005235546E0	6.005172149021342E0	8.084052465677158E-4	0.09558908544702374E0	0.21383680526760596E0	-4.676463430832454E0	2.805536005235546E0	13.119986532367806E0	0.26092565252908534E0	0.7520670662059824E0	0.5888638195171938E0	-1.6981855003757822E0	6.005172149021342E0	10.197896270728517E0
Rasl10b	NM_001361567	0.00902402917233881E0	0.517508004868912E0	1.4986270894179532E0	1.4986270894179532E0	88.53836224330341E0	59.0796488789553E0	8.218370594026318E-4	0.09671456785246305E0	1.7434068171115473E0	1.7434068171115473E0	88.53836224330341E0	50.78468282577474E0	0.970905970140277E0	0.9950863013944101E0	0.9937561474834157E0	-1.0062830831611922E0	59.0796488789553E0	59.45085122599581E0
Slc17a6	NM_080853	0.4525011830895911E0	0.9997825050579616E0	0.534618753132465E0	-1.8704918114838844E0	3.1349949190591486E0	5.863982325143721E0	8.40085988796472E-4	0.09839357839396783E0	0.05105982837752153E0	-19.584868022005296E0	3.1349949190591486E0	61.39846173943061E0	0.10364579537521836E0	0.578063313271896E0	0.22569076127891358E0	-4.43084153880884E0	5.863982325143721E0	25.982376469087637E0
Hras	NM_001130443	0.0015772072205865394E0	0.262458973226537E0	1.499784776011612E0	1.499784776011612E0	137.02443981692537E0	91.36273551283502E0	8.542470287624951E-4	0.09923825421390395E0	1.5815408302150549E0	1.5815408302150549E0	137.02443981692537E0	86.639837049476E0	0.06010027916274826E0	0.48274969949422225E0	0.7660277681458857E0	-1.3054357055755654E0	91.36273551283502E0	119.26817709751154E0
C2cd5	NM_001362115	0.3626310824018866E0	0.9997825050579616E0	1.1567584363499333E0	1.1567584363499333E0	27.245647687514847E0	23.553446278279583E0	8.55329104016572E-4	0.09923825421390395E0	1.7784607617751307E0	1.7784607617751307E0	27.245647687514847E0	15.319791289811882E0	0.33640479005303314E0	0.7956924602184031E0	1.1880891596168672E0	1.1880891596168672E0	23.553446278279583E0	19.82464538761978E0
Ppp1r9a	NM_001363809	0.03568095524954582E0	0.7524731155350352E0	1.3846512370493964E0	1.3846512370493964E0	289.60716011465666E0	209.15531100220664E0	8.656417434374823E-4	0.09996544114752569E0	1.7379762080160766E0	1.7379762080160766E0	289.60716011465666E0	166.63470925487943E0	0.10136879965249704E0	0.5724242234442616E0	1.323480192188387E0	1.323480192188387E0	209.15531100220664E0	158.03433420213594E0
Vav3	NM_146139	0.9453379801057717E0	0.9997825050579616E0	0.9754927514930044E0	-1.0251229427071467E0	6.052269829347622E0	6.204320657518514E0	8.746164654558898E-4	0.10053207772470421E0	0.2771079847770986E0	-3.6087014988196198E0	6.052269829347622E0	21.840835204427524E0	0.4439700353490814E0	0.8479004237698492E0	0.7364747342652113E0	-1.3578198320648578E0	6.204320657518514E0	8.424349633268315E0
Adarb2	NM_052977	0.4991684338175295E0	0.9997825050579616E0	0.7798122779994436E0	-1.2823599066244933E0	2.8739847638911953E0	3.68548283346373E0	9.150736751607769E-4	0.10436503859152386E0	0.2733678316652653E0	-3.6580748872621E0	2.8739847638911953E0	10.513251491164276E0	0.20283763636561075E0	0.6975284502032817E0	0.5982593528616162E0	-1.6715158655134483E0	3.68548283346373E0	6.1603430282120835E0
Clmn	NR_104438	0.018693133332966634E0	0.639716200296965E0	0.3932954179905672E0	-2.5426179768613117E0	1.9944820309004245E0	5.071205866294278E0	9.205202988614225E-4	0.10436503859152386E0	0.24603320630589362E0	-4.064492005021053E0	1.9944820309004245E0	8.10655626875293E0	0.5622961426822719E0	0.8937776122356278E0	1.2872751018151154E0	1.2872751018151154E0	5.071205866294278E0	3.9394888156724623E0
Cdk17	NM_146239	0.11018883616142443E0	0.9375146813823991E0	1.2295889383006235E0	1.2295889383006235E0	275.82103528957504E0	224.31971100096158E0	9.206319917837657E-4	0.10436503859152386E0	1.5830143945818396E0	1.5830143945818396E0	275.82103528957504E0	174.23785673309342E0	0.22154068046059228E0	0.7197232596585537E0	1.190867388383742E0	1.190867388383742E0	224.31971100096158E0	188.366658780883E0
Des	NM_010043	0.16390326878084518E0	0.9918402481446372E0	0.4878293394349843E0	-2.049897206179161E0	2.009326477013277E0	4.118912731531333E0	9.363865260998722E-4	0.10516739135454443E0	0.1622242116317235E0	-6.164307965756492E0	2.009326477013277E0	12.386107208058377E0	0.3563997559088702E0	0.8053527897356768E0	1.6952165836905453E0	1.6952165836905453E0	4.118912731531333E0	2.4297265441825244E0
Gpr52	NM_001368668	0.005321107910158579E0	0.43296270217988214E0	2.2646908763696714E0	2.2646908763696714E0	33.84269028113271E0	14.9436245954163E0	9.390229620506226E-4	0.10516739135454443E0	2.8335143259273696E0	2.8335143259273696E0	33.84269028113271E0	11.943715961293568E0	0.011101998720340069E0	0.289726961110797E0	2.318383641796601E0	2.318383641796601E0	14.9436245954163E0	6.445708262432327E0
Btbd11	NM_001017525	0.3132127227600719E0	0.9997825050579616E0	0.7257160823614428E0	-1.377949344523345E0	6.6438945194934185E0	9.1549500982182E0	9.490764526730835E-4	0.10516739135454443E0	0.325925777964751E0	-3.0681832110504326E0	6.6438945194934185E0	20.38468562069969E0	0.19677038703637117E0	0.6936928066804338E0	0.6372315045489448E0	-1.5692883871268035E0	9.1549500982182E0	14.366756873859211E0
Ckap4	NM_175451	0.04807572675079704E0	0.8037631699071996E0	0.7342940905917721E0	-1.3618521690595302E0	16.53321767703623E0	22.515798355005153E0	9.537132178604309E-4	0.10516739135454443E0	0.5758137039067776E0	-1.7366728044421411E0	16.53321767703623E0	28.71278950963089E0	0.6518673611312887E0	0.9211632477151591E0	0.9250132153260684E0	-1.0810656360703979E0	22.515798355005153E0	24.341055870286464E0
Celf3	NM_001357785	0.13042409988550438E0	0.95980538862944E0	1.5354408367060925E0	1.5354408367060925E0	12.240036747408741E0	7.971675921858833E0	9.547901431130165E-4	0.10516739135454443E0	2.7557538015550804E0	2.7557538015550804E0	12.240036747408741E0	4.44162927054719E0	0.8615113779131899E0	0.972094270237417E0	1.0569210058066376E0	1.0569210058066376E0	7.971675921858833E0	7.542357355055957E0
Bok	NM_016778	0.7810904104984839E0	0.9997825050579616E0	0.9384834828920023E0	-1.065548854326589E0	34.37518839653306E0	36.62844261318646E0	9.627102528561388E-4	0.10516739135454443E0	0.4465346658520365E0	-2.23946778710202E0	34.37518839653306E0	76.9821270895989E0	0.06966415778035583E0	0.5116383767413527E0	0.633569963904282E0	-1.578357651044009E0	36.62844261318646E0	57.812782644349255E0
Arhgap24	NM_001286468	0.032886723495883854E0	0.735468530401041E0	0.44200851760617066E0	-2.2623998411066806E0	1.6772187810495112E0	3.7945395037475547E0	9.632886958763631E-4	0.10516739135454443E0	0.26051875211200454E0	-3.838495278720171E0	1.6772187810495112E0	6.437996372439349E0	0.10527542575298407E0	0.5800828532070224E0	0.513004381857044E0	-1.9493010885795208E0	3.7945395037475547E0	7.396699985313103E0
Tmem268	NM_144905	0.001664450117987452E0	0.267101011466389E0	0.31136110811969386E0	-3.2117049108637508E0	2.5048587036251355E0	8.044866999452656E0	9.651519713134813E-4	0.10516739135454443E0	0.27024059367617903E0	-3.700406317188117E0	2.5048587036251355E0	9.268994970558088E0	0.1764801285425967E0	0.6732684923654995E0	0.5812635079495737E0	-1.7203901265495458E0	8.044866999452656E0	13.84030975526262E0
Tmem25	NM_001357386	0.0022593199174834517E0	0.30180850335550563E0	0.25840224430685604E0	-3.8699354283180565E0	1.0612086220855E0	4.106808843445263E0	9.660097049116492E-4	0.10516739135454443E0	0.2103017607275216E0	-4.75507193349491E0	1.0612086220855E0	5.046123334461567E0	0.9135621059363428E0	0.9845569400981085E0	0.9496149595835661E0	-1.0530583895166619E0	4.106808843445263E0	4.324709506731253E0
Pnoc	NM_010932	0.0517434014721992E0	0.8193983137527036E0	0.4413441749460606E0	-2.2658053663497797E0	3.1232360555405916E0	7.076645015020991E0	9.861548449902674E-4	0.10656509871308777E0	0.22796063678701975E0	-4.386722260888774E0	3.1232360555405916E0	13.700769130850366E0	0.18124727056615308E0	0.6785583695654205E0	0.5416606534389804E0	-1.8461743411692222E0	7.076645015020991E0	13.064720448294839E0
Acot7	NM_133348	0.011425832718166759E0	0.5472221007055331E0	0.7596695868873933E0	-1.3163617673537735E0	145.68919687861376E0	191.77968868748397E0	9.962791096070817E-4	0.10656509871308777E0	0.6818901221264823E0	-1.4665119313966426E0	145.68919687861376E0	213.6549454980818E0	0.8809516471065493E0	0.9754878157742143E0	0.982211812652409E0	-1.0181103374225922E0	191.77968868748397E0	195.25288356041398E0
Arpp21	NM_001177620	0.014665331626126507E0	0.5790474775273892E0	1.843878807975406E0	1.843878807975406E0	117.34647277361047E0	63.6410984637639E0	9.982079838679473E-4	0.10656509871308777E0	2.4204966296517862E0	2.4204966296517862E0	117.34647277361047E0	48.48032892757713E0	0.29194740033872907E0	0.7723765575462342E0	0.7472316635542106E0	-1.338273053424283E0	63.6410984637639E0	85.16916716437677E0
Syt9	NM_021889	0.3479144103754605E0	0.9997825050579616E0	1.2926489820302993E0	1.2926489820302993E0	21.950807625074958E0	16.981259359828616E0	0.001006841313506415E0	0.10656509871308777E0	0.3828555267047229E0	-2.611951324320961E0	21.950807625074958E0	57.334441046229195E0	0.05103998068043685E0	0.45900692960539885E0	0.5553265985968215E0	-1.800742126393302E0	16.981259359828616E0	30.578869088453942E0
Asic4	NM_183022	0.28815762625488195E0	0.9997825050579616E0	1.265177857167156E0	1.265177857167156E0	83.53539201174665E0	66.02659976897613E0	0.001009127193622855E0	0.10656509871308777E0	2.1833741684316776E0	2.1833741684316776E0	83.53539201174665E0	38.25976931464309E0	0.9734448381783636E0	0.9955429258082102E0	0.9918957049798653E0	-1.0081705112538009E0	66.02659976897613E0	66.56607084543874E0
Inpp4b	NM_001297591	0.3767901608579071E0	0.9997825050579616E0	0.6729016051167569E0	-1.4861013741028117E0	1.7253196514668436E0	2.563999904811461E0	0.0010096776611455416E0	0.10656509871308777E0	0.2090308425642425E0	-4.783983012902342E0	1.7253196514668436E0	8.253899904443967E0	0.9189257871878223E0	0.9850904816583848E0	0.9508507076975776E0	-1.0516898098771301E0	2.563999904811461E0	2.6965325724161446E0
Mb21d2	NM_177718	0.6662283008346916E0	0.9997825050579616E0	0.9273237073827062E0	-1.0783720852154386E0	35.264002907064516E0	38.02771634793444E0	0.0010148006502814799E0	0.10656509871308777E0	0.540936327406853E0	-1.8486464105559555E0	35.264002907064516E0	65.19067239597956E0	0.400762576309681E0	0.8297089512016786E0	0.8501461381861958E0	-1.1762683556188593E0	38.02771634793444E0	44.730799376525255E0
Ankrd63	NM_001081971	0.17247601378872818E0	0.9997825050579616E0	1.3032022803495387E0	1.3032022803495387E0	148.51370345844407E0	113.9605920721766E0	0.0010179311783985693E0	0.10656509871308777E0	1.9806229382107146E0	1.9806229382107146E0	148.51370345844407E0	74.98333003888699E0	0.4832769756316258E0	0.8628848324354458E0	1.162094750308498E0	1.162094750308498E0	113.9605920721766E0	98.06480241126965E0
Col11a2	NM_009926	1.1511164542932995E-5	0.020319672096393078E0	0.3197308930896154E0	-3.127630209069964E0	5.806179465425343E0	18.159582295346E0	0.0010203090196565302E0	0.10656509871308777E0	0.4007478879571527E0	-2.4953344235888233E0	5.806179465425343E0	14.488359489610412E0	0.6754748311686608E0	0.930541813244803E0	0.8882661629217109E0	-1.1257886900822283E0	18.159582295346E0	20.44385236471799E0
Kcnc2	NM_001359753	0.17563474849247276E0	0.9997825050579616E0	1.4843799769261339E0	1.4843799769261339E0	18.87927701337996E0	12.71862818607626E0	0.0010219693438676728E0	0.10656509871308777E0	0.35990123444113437E0	-2.7785400668403666E0	18.87927701337996E0	52.45682761465454E0	0.335226673390646E0	0.7950534337334966E0	0.7327463513506958E0	-1.364728733424147E0	12.71862818607626E0	17.35747733527651E0
Coprs	NM_025556	0.07305530698849137E0	0.8808708190397437E0	0.7075981191725337E0	-1.4132315687461148E0	13.378809782186767E0	18.907356336435672E0	0.0010272494959552441E0	0.10666561677958801E0	0.5081309062135988E0	-1.9679968050981693E0	13.378809782186767E0	26.32945490735969E0	0.07921115795412174E0	0.5341187848622676E0	0.6894008431609696E0	-1.4505349245221448E0	18.907356336435672E0	27.42578069638501E0
Camk2d	NM_023813	0.00782452603262223E0	0.4919431727970279E0	0.42757552315683345E0	-2.338768114266454E0	4.768992788716133E0	11.15356827141595E0	0.0010345764429750231E0	0.10697693571230857E0	0.326256301888306E0	-3.0650748942233474E0	4.768992788716133E0	14.617320067426004E0	0.7618276697932523E0	0.9525319127571861E0	0.8994307273997969E0	-1.1118143616139768E0	11.15356827141595E0	12.40069738740223E0
Adcy8	NM_009623	0.5322096002003035E0	0.9997825050579616E0	0.8393217302779078E0	-1.1914382339045244E0	8.066623112918512E0	9.610883195229047E0	0.0010441198635053072E0	0.10707012241568133E0	0.3751309318031223E0	-2.665735921037895E0	8.066623112918512E0	21.5034869935814E0	0.7313869695607127E0	0.9446412761970259E0	1.1128832055234523E0	1.1128832055234523E0	9.610883195229047E0	8.636021414941293E0
Mid1ip1	NM_026524	0.1341271456740791E0	0.9645568736837008E0	0.8549598483271861E0	-1.1696455710248843E0	99.47715952466191E0	116.35301905615668E0	0.0010441427387277626E0	0.10707012241568133E0	0.69281086430628E0	-1.4433953789124139E0	99.47715952466191E0	143.58487236523E0	0.0819158537875553E0	0.5402521220178375E0	0.8181291996223166E0	-1.2223008303109617E0	116.35301905615668E0	142.21839180152745E0
Camk2d	NM_001293663	0.10152303425624527E0	0.9224229638686915E0	0.638943416597227E0	-1.565083814973202E0	10.446265586413514E0	16.349281196207336E0	0.0010534086973157113E0	0.10757392205274038E0	0.3838481951930991E0	-2.605196566045957E0	10.446265586413514E0	27.214575233728542E0	0.9211568362774445E0	0.9856489822880363E0	0.9705969062519276E0	-1.0302938259525427E0	16.349281196207336E0	16.844563475214418E0
Ccpg1	NM_001286544	0.0032923585209434026E0	0.34565119705554864E0	0.5476688456448743E0	-1.825920915443913E0	16.22824258598997E0	29.63148755865671E0	0.0010688200445551695E0	0.108698558687621E0	0.48813103863362084E0	-2.048630226013092E0	16.22824258598997E0	33.24566827673193E0	0.8062309667742397E0	0.9604499768923549E0	0.946230815239915E0	-1.056824597015953E0	29.63148755865671E0	31.315284898160606E0
Gabrq	NM_001290435	0.00426649414096896E0	0.3919623409136279E0	0.18956543528357725E0	-5.275223294289208E0	0.5118610499973943E0	2.7001813343855874E0	0.001081727953344412E0	0.10956042176639531E0	0.13219074622375548E0	-7.5648260454429135E0	0.5118610499973943E0	3.8721398026680456E0	0.8584957032500135E0	0.9717847340792224E0	1.116978417450024E0	1.116978417450024E0	2.7001813343855874E0	2.417397948073065E0
Grid2ip	NM_133355	0.13150625463986748E0	0.9614040662622603E0	0.44353801374138985E0	-2.25459818328686E0	0.9618514355836908E0	2.168588499258848E0	0.001094267923389951E0	0.10988140773876642E0	0.15409337652493987E0	-6.4895715997121455E0	0.9618514355836908E0	6.242003759506277E0	0.04688466634440064E0	0.44857147853265156E0	0.31643704721100285E0	-3.1601862323446333E0	2.168588499258848E0	6.853143518978721E0
Dhdds	NM_001362959	9.811895636724695E-4	0.2245197933984976E0	0.512096401998069E0	-1.9527573247893484E0	14.18154040122903E0	27.69310689529607E0	0.0010976232202501665E0	0.10988140773876642E0	0.4919309402503513E0	-2.032805660670753E0	14.18154040122903E0	28.82831560464936E0	0.8880990545381653E0	0.9771450153202003E0	0.9690855655962333E0	-1.0319006241566981E0	27.69310689529607E0	28.576534290094177E0
Smpd3	NM_021491	0.019604762092763208E0	0.6511995774172812E0	1.4516322170924534E0	1.4516322170924534E0	236.14001758520035E0	162.6720699669899E0	0.001098236058409554E0	0.10988140773876642E0	1.7476786876191361E0	1.7476786876191361E0	236.14001758520035E0	135.11637994904763E0	0.3308958375306713E0	0.7928474726483886E0	1.1870441537075072E0	1.1870441537075072E0	162.6720699669899E0	137.03961176078798E0
Tusc3	NM_001357305	0.2904413335809175E0	0.9997825050579616E0	1.1853628860362202E0	1.1853628860362202E0	37.78767542588575E0	31.87857142401799E0	0.001103182416109341E0	0.10993123810205704E0	1.7595178262376219E0	1.7595178262376219E0	37.78767542588575E0	21.476153786226284E0	0.21292526674387136E0	0.7085944138218816E0	0.8009895193425727E0	-1.2484557860641785E0	31.87857142401799E0	39.79898694577543E0
Tmem178b	NM_001004182	0.002212512559901419E0	0.2997091372304377E0	0.6858802743915676E0	-1.4579804046516465E0	47.2358281872334E0	68.8689118944782E0	0.0011088426426091602E0	0.11005151898313323E0	0.6503197883489895E0	-1.537705015156877E0	47.2358281872334E0	72.63476989859741E0	0.003129374420150049E0	0.17224935706865718E0	1.499295959775471E0	1.499295959775471E0	68.8689118944782E0	45.93416759743137E0
Dclk3	NM_172928	0.14629731015286643E0	0.9780284901421511E0	1.3014112936576798E0	1.3014112936576798E0	120.33946103280465E0	92.46843147840276E0	0.001118394936407267E0	0.11043882629649938E0	1.8842177058461214E0	1.8842177058461214E0	120.33946103280465E0	63.86706836446238E0	0.4833378537673295E0	0.8628848324354458E0	1.1508170419239019E0	1.1508170419239019E0	92.46843147840276E0	80.35024518216795E0
Mtss1	NM_001146180	0.0015138115799143879E0	0.25800569361671905E0	0.5178113760529404E0	-1.931205157411917E0	15.517035643408589E0	29.966579262295205E0	0.0011230273582083128E0	0.11043882629649938E0	0.4851154244373984E0	-2.061365088854322E0	15.517035643408589E0	31.986275557830623E0	0.4194086426352827E0	0.837396197989218E0	1.2029023995773984E0	1.2029023995773984E0	29.966579262295205E0	24.911895821991052E0
Lingo3	NM_001013758	0.008953833199029081E0	0.517508004868912E0	1.7776795308562408E0	1.7776795308562408E0	124.02574440085873E0	69.76833689541343E0	0.0011381286548687358E0	0.11043882629649938E0	2.1539099864220326E0	2.1539099864220326E0	124.02574440085873E0	57.58167480660792E0	0.7260427006326149E0	0.9441016783758828E0	1.088950486667379E0	1.088950486667379E0	69.76833689541343E0	64.06933809169989E0
Foxp1	NM_001197322	0.13171037779540484E0	0.9614040662622603E0	1.3335850722256017E0	1.3335850722256017E0	219.51520183775924E0	164.60532320702524E0	0.0011384620009343936E0	0.11043882629649938E0	1.9456715361908812E0	1.9456715361908812E0	219.51520183775924E0	112.82233293473209E0	0.46081706752206164E0	0.8538140792976989E0	1.1680891228872883E0	1.1680891228872883E0	164.60532320702524E0	140.91846245443412E0
Rarb	NM_011243	0.15000604434151038E0	0.9804784988671734E0	1.3710348410245279E0	1.3710348410245279E0	68.7175486274849E0	50.12093534846614E0	0.0011394662635344417E0	0.11043882629649938E0	2.149314080539389E0	2.149314080539389E0	68.7175486274849E0	31.971850577668786E0	0.9757673047853102E0	0.9962344013646908E0	1.0073868956521588E0	1.0073868956521588E0	50.12093534846614E0	49.75341208505499E0
Stk26	NM_133729	0.20130238867690403E0	0.9997825050579616E0	1.3409385816882868E0	1.3409385816882868E0	35.69569814938872E0	26.619935198259892E0	0.0011398968264702406E0	0.11043882629649938E0	2.2321980303774955E0	2.2321980303774955E0	35.69569814938872E0	15.991277504779491E0	0.8980112485816334E0	0.9806669934344521E0	0.9679308839805786E0	-1.03313161771173E0	26.619935198259892E0	27.501896714759663E0
Trim67	NM_198632	0.3190944173779308E0	0.9997825050579616E0	0.7285906946058077E0	-1.3725127254624545E0	4.0923475169922385E0	5.616799044086526E0	0.0011451065167525814E0	0.11043882629649938E0	0.3326004451169195E0	-3.006610528282572E0	4.0923475169922385E0	12.304095129979908E0	0.2726019874446678E0	0.7591896460084137E0	0.6819570257844633E0	-1.4663680586759673E0	5.616799044086526E0	8.236294710250188E0
Ngef	NM_019867	0.035940433656432354E0	0.7524731155350352E0	1.5105790828985497E0	1.5105790828985497E0	615.9245548349681E0	407.7406881956231E0	0.001155959233325418E0	0.11043882629649938E0	1.9819809832207025E0	1.9819809832207025E0	615.9245548349681E0	310.7620910842927E0	0.39566152643981634E0	0.8266357519262493E0	1.202076494815875E0	1.202076494815875E0	407.7406881956231E0	339.1969562287113E0
Cacnb2	NM_001309519	0.014752807560400672E0	0.5803528674619536E0	0.5636799330822151E0	-1.7740564127092064E0	9.928673927285276E0	17.614027650399148E0	0.001156438910714364E0	0.11043882629649938E0	0.44184039733435604E0	-2.2632606842494423E0	9.928673927285276E0	22.47117734635727E0	0.7112612995610234E0	0.940319932383864E0	0.9087589444713263E0	-1.1004018239201525E0	17.614027650399148E0	19.38250815307922E0
Hspa12a	NM_175199	0.657050279579856E0	0.9997825050579616E0	0.951659966645751E0	-1.0507954889860815E0	121.55783148827398E0	127.73242097880856E0	0.0011594956776850417E0	0.11043882629649938E0	0.6785096378920421E0	-1.47381841635551E0	121.55783148827398E0	179.1541706996579E0	0.010492661361270306E0	0.2818534132837751E0	1.3728602289700202E0	1.3728602289700202E0	127.73242097880856E0	93.04109645206854E0
Prr13	NM_001170911	0.05101699358837746E0	0.8181589633676652E0	0.6931020358741817E0	-1.4427890097577627E0	13.968216509150933E0	20.153189265319906E0	0.0011619024334192465E0	0.11043882629649938E0	0.5208432813168407E0	-1.9199633284540298E0	13.968216509150933E0	26.818463461475947E0	0.10695152660677058E0	0.5823073533890992E0	0.7170205735927759E0	-1.3946601211026606E0	20.153189265319906E0	28.1068493813759E0
Ctif	NM_201354	0.45490859269775763E0	0.9997825050579616E0	0.8929612374776614E0	-1.119869438929611E0	67.62976757488337E0	75.73650986902469E0	0.0011717350727533417E0	0.11059942601927031E0	0.5909876856219902E0	-1.6920826344250153E0	67.62976757488337E0	114.43515528366024E0	0.9135431088891532E0	0.9845569400981085E0	1.0183396748960278E0	1.0183396748960278E0	75.73650986902469E0	74.37254163426105E0
Hdac9	NM_001271386	0.4006917083257533E0	0.9997825050579616E0	0.7713148288006544E0	-1.2964874557836994E0	7.1894880162782755E0	9.321081026612017E0	0.0011725427757475345E0	0.11059942601927031E0	0.3430471834850324E0	-2.915050897200068E0	7.1894880162782755E0	20.957723492261124E0	0.9052157646111345E0	0.9834526395056477E0	0.9601462921759235E0	-1.0415079536825147E0	9.321081026612017E0	9.707980026135594E0
Hrk	NM_007545	5.989598568840786E-6	0.015608069192405158E0	2.266756898037212E0	2.266756898037212E0	69.41609708550536E0	30.623529654023688E0	0.0011873443397421059E0	0.11141545092088571E0	1.8733584248975486E0	1.8733584248975486E0	69.41609708550536E0	37.0543597866498E0	0.4044254533341314E0	0.8311324486062281E0	1.1833535788347673E0	1.1833535788347673E0	30.623529654023688E0	25.878596390588747E0
Gpm6b	NM_001177955	0.0031047544217111165E0	0.33505587783295554E0	2.1463117948316555E0	2.1463117948316555E0	52.786126606504325E0	24.593876217618504E0	0.0011902107814961286E0	0.11141545092088571E0	2.453561803383666E0	2.453561803383666E0	52.786126606504325E0	21.514080686171376E0	0.29701374175858697E0	0.7749617997024433E0	1.349357576133533E0	1.349357576133533E0	24.593876217618504E0	18.226359456245927E0
Fam131c	NM_001085513	0.6407066712410909E0	0.9997825050579616E0	0.8564100206070707E0	-1.1676649921624513E0	2.6919515421868727E0	3.1432975764093336E0	0.0012324384843328071E0	0.11493302740874212E0	0.32036123713305115E0	-3.1214762714400557E0	2.6919515421868727E0	8.402862862802786E0	0.037315606183341676E0	0.4124242288054217E0	0.47038173951166523E0	-2.1259328668629163E0	3.1432975764093336E0	6.682439628019151E0
C2cd2l	NM_027909	0.07515403182174171E0	0.8816626087780971E0	1.2195773462127386E0	1.2195773462127386E0	199.55441154134533E0	163.62587593237873E0	0.0012615562877000728E0	0.1164748006622372E0	1.4704143861755157E0	1.4704143861755157E0	199.55441154134533E0	135.71304349135045E0	0.5260801004257741E0	0.8773996951726184E0	1.0813782655362334E0	1.0813782655362334E0	163.62587593237873E0	151.31234013774076E0
Arpp21	NM_001362007	0.004430906195369091E0	0.3996386306794027E0	2.2752794082440992E0	2.2752794082440992E0	36.66695220599858E0	16.115362391599874E0	0.0012641391803173624E0	0.1164748006622372E0	2.7163491728586884E0	2.7163491728586884E0	36.66695220599858E0	13.498615189964786E0	0.9202746448761204E0	0.9853022831134028E0	0.9684114942926466E0	-1.0326188876252718E0	16.115362391599874E0	16.641027586492E0
Zdhhc22	NM_001377025	0.8599025081472432E0	0.9997825050579616E0	1.0630269001223434E0	1.0630269001223434E0	10.614579551732625E0	9.985240778489235E0	0.0012694764426969104E0	0.1164748006622372E0	0.3039216952362702E0	-3.2903212099504615E0	10.614579551732625E0	34.92537623377232E0	0.5613919786886254E0	0.8937499174986794E0	0.8007634496111923E0	-1.2488082472864444E0	9.985240778489235E0	12.469651035318273E0
Klhl2	NM_178633	0.2514444502395088E0	0.9997825050579616E0	1.1602228599209827E0	1.1602228599209827E0	308.342142321354E0	265.76113346219864E0	0.001273533711797008E0	0.1164748006622372E0	1.5639861351160178E0	1.5639861351160178E0	308.342142321354E0	197.15145511726743E0	0.5387532813856124E0	0.8826626372196735E0	1.091863873920596E0	1.091863873920596E0	265.76113346219864E0	243.40134316187266E0
Zfhx3	NM_007496	0.04882040910759511E0	0.8046068858020167E0	0.6100402275495476E0	-1.6392361599117329E0	18.824546864600208E0	30.857877914405684E0	0.0012736873753899684E0	0.1164748006622372E0	0.42131755877502697E0	-2.373506584694646E0	18.824546864600208E0	44.680185937021534E0	0.8334408659756796E0	0.9667616578310809E0	1.0598716981606557E0	1.0598716981606557E0	30.857877914405684E0	29.114729611100753E0
Gabra2	NM_008066	0.02114830681802678E0	0.6549784660354996E0	1.4684468828655817E0	1.4684468828655817E0	105.91841269060534E0	72.1295498846456E0	0.0012772496653367168E0	0.1164748006622372E0	1.777937059024151E0	1.777937059024151E0	105.91841269060534E0	59.573769584813235E0	0.04026151503025494E0	0.42296338835963126E0	1.4616432964171227E0	1.4616432964171227E0	72.1295498846456E0	49.34825758203411E0
Rab3c	NM_001360099	0.8370235604894946E0	0.9997825050579616E0	1.0346820461474338E0	1.0346820461474338E0	116.22439507180711E0	112.32860906841911E0	0.0013075750951923291E0	0.11873732364474432E0	0.5655914951813792E0	-1.7680605322385736E0	116.22439507180711E0	205.49176580976538E0	0.6329097890802639E0	0.9165033811793238E0	0.9163802588815073E0	-1.0912500463732766E0	112.32860906841911E0	122.57859985495801E0
Add1	NM_001024458	0.413674693387759E0	0.9997825050579616E0	1.1206344575223277E0	1.1206344575223277E0	141.72820582393305E0	126.47139740579433E0	0.0013116695405258447E0	0.11873732364474432E0	1.6162072178756666E0	1.6162072178756666E0	141.72820582393305E0	87.69185303492198E0	0.12383763037410707E0	0.6074576380363339E0	1.267736736717506E0	1.267736736717506E0	126.47139740579433E0	99.76156227298505E0
Ppp1r3f	NM_138605	0.013622086555704177E0	0.5685271459199923E0	0.6981476436016725E0	-1.432361777862777E0	25.807048877028066E0	36.96503041089151E0	0.001326307417813583E0	0.119624216118347E0	0.6062805449504141E0	-1.6494014335917493E0	25.807048877028066E0	42.56618341454243E0	0.1360346995532211E0	0.6253842800573364E0	0.7874766468958981E0	-1.2698789277648215E0	36.96503041089151E0	46.94111318297692E0
Pygm	NM_011224	0.8387577735975638E0	0.9997825050579616E0	1.0372844753239747E0	1.0372844753239747E0	26.44103987962331E0	25.49063493056231E0	0.0013426840151253292E0	0.12066090933015367E0	0.5400956930066336E0	-1.8515237446778114E0	26.44103987962331E0	48.956213171095506E0	0.8945575328047217E0	0.9792345990522275E0	1.026844776433704E0	1.026844776433704E0	25.49063493056231E0	24.82423392081993E0
Ptpn5	NM_001163565	0.012275081922099619E0	0.5581808885851619E0	1.4495837199513046E0	1.4495837199513046E0	455.86728332128575E0	314.4815142768019E0	0.0013505632892610627E0	0.12092924118662551E0	1.6632690181040195E0	1.6632690181040195E0	455.86728332128575E0	274.0791046784089E0	0.9336025712946974E0	0.9884451653238028E0	0.9864743738953079E0	-1.0137110770057647E0	314.4815142768019E0	318.7933945359406E0
Plcb1	NM_001145830	0.1493183341939978E0	0.9782884392726053E0	1.300628257109248E0	1.300628257109248E0	151.77172308084786E0	116.6910854437169E0	0.0013636541130070982E0	0.12152168513110273E0	1.8691792225980701E0	1.8691792225980701E0	151.77172308084786E0	81.1969880929301E0	0.019505106204675014E0	0.34680856233528434E0	1.601650383086551E0	1.601650383086551E0	116.6910854437169E0	72.85677740659028E0
Icam5	NM_008319	0.24496081555031862E0	0.9997825050579616E0	1.2110810897020257E0	1.2110810897020257E0	302.9137727419821E0	250.1184894369963E0	0.001367014464712765E0	0.12152168513110273E0	1.7590998442805328E0	1.7590998442805328E0	302.9137727419821E0	172.19816926643688E0	0.3244215797228834E0	0.7896612331026905E0	1.1960331145133773E0	1.1960331145133773E0	250.1184894369963E0	209.12338162038304E0
Kcnj2	NM_008425	0.08620871002571737E0	0.906338827351278E0	1.4620042797463892E0	1.4620042797463892E0	59.32749034763115E0	40.57955997086584E0	0.0013782039203367926E0	0.12207725262825503E0	2.1379174261834595E0	2.1379174261834595E0	59.32749034763115E0	27.75013179697058E0	0.9702570289945549E0	0.9950611004296507E0	1.0091736847034711E0	1.0091736847034711E0	40.57955997086584E0	40.21067987200782E0
Stk39	NM_016866	0.18254081074299344E0	0.9997825050579616E0	0.8395454611878946E0	-1.191120726905097E0	84.39760151335811E0	100.52773246363783E0	0.0013861195137434654E0	0.12217285912452279E0	0.6383343806309257E0	-1.5665770642208026E0	84.39760151335811E0	132.2153468060737E0	0.15079527743820603E0	0.6435079206301714E0	0.8123691769087902E0	-1.230967432571948E0	100.52773246363783E0	123.74636473304393E0
Alcam	NM_009655	0.3208645725138725E0	0.9997825050579616E0	1.1685598939978905E0	1.1685598939978905E0	213.24949046923743E0	182.48914032096877E0	0.0013891706152223892E0	0.12217285912452279E0	1.7116924381609189E0	1.7116924381609189E0	213.24949046923743E0	124.58399985593061E0	0.23987220398311343E0	0.7369851071849831E0	1.2257926519526001E0	1.2257926519526001E0	182.48914032096877E0	148.87439570654678E0
Gas7	NM_008088	0.05427058250527412E0	0.831871887703057E0	1.2989156824329824E0	1.2989156824329824E0	108.90782378452755E0	83.84518353072288E0	0.0014289369306326614E0	0.12486111845560116E0	1.5915336953508261E0	1.5915336953508261E0	108.90782378452755E0	68.42948038277049E0	0.08895255471584217E0	0.5521001591352533E0	1.2926585148284921E0	1.2926585148284921E0	83.84518353072288E0	64.86259330589512E0
Chrm4	NM_007699	0.001972962757873538E0	0.2880881471222346E0	1.9636620176838446E0	1.9636620176838446E0	116.3729807674831E0	59.26324373516478E0	0.0014298424522694586E0	0.12486111845560116E0	2.106164572628241E0	2.106164572628241E0	116.3729807674831E0	55.2535078596748E0	0.37988609126800577E0	0.81872987505639E0	1.2360927461286808E0	1.2360927461286808E0	59.26324373516478E0	47.944010609860264E0
Nt5dc3	NM_175331	0.8285873284853211E0	0.9997825050579616E0	0.9598302789510411E0	-1.0418508583547277E0	98.01564367869268E0	102.11768249883714E0	0.0014623398348273993E0	0.12724931104961099E0	0.5248818763124952E0	-1.9051905678767183E0	98.01564367869268E0	186.73847984101056E0	0.8866836897295974E0	0.976846202937212E0	1.0302130866708268E0	1.0302130866708268E0	102.11768249883714E0	99.12287450049229E0
Dcn	NM_007833	0.10764243416416862E0	0.9367173900192708E0	0.40064050000650747E0	-2.4960032747157546E0	1.3565643532846903E0	3.385989068161247E0	0.0015044701090802819E0	0.12935893865856996E0	0.1461737422168054E0	-6.84117396759807E0	1.3565643532846903E0	9.280492739062735E0	0.8325396878702744E0	0.9666756810665323E0	0.8769038725497003E0	-1.1403758511094078E0	3.385989068161247E0	3.8613001654515324E0
Rgs7	NM_011880	0.10605453225429064E0	0.9353767507495663E0	0.6254476084791719E0	-1.5988549423533387E0	7.197991282933528E0	11.50854393773452E0	0.001504592018997903E0	0.12935893865856996E0	0.37372571491995193E0	-2.675759146555354E0	7.197991282933528E0	19.26009101213509E0	0.40771637951852263E0	0.832042771216471E0	1.3053307134764212E0	1.3053307134764212E0	11.50854393773452E0	8.816573316569253E0
Pnma3	NM_153169	0.003261545401562589E0	0.34565119705554864E0	0.5232383887068923E0	-1.911174756254706E0	13.391212120955444E0	25.592946561222085E0	0.001506315789792297E0	0.12935893865856996E0	0.47349845629493614E0	-2.111939303508759E0	13.391212120955444E0	28.281427199868695E0	0.8596870894565355E0	0.9720718081725592E0	1.0437663550599803E0	1.0437663550599803E0	25.592946561222085E0	24.51980410860377E0
Hmga1	NM_001039356	0.005537835012881531E0	0.44290134845741513E0	0.34143883304466277E0	-2.9287822685042753E0	2.6348756372239013E0	7.716977046015266E0	0.0015075213180782644E0	0.12935893865856996E0	0.2689835243233207E0	-3.717699820149545E0	2.6348756372239013E0	9.795676682623718E0	0.28201714248373266E0	0.7661606892205034E0	0.6360395878966245E0	-1.5722291804304012E0	7.716977046015266E0	12.132856496456798E0
Nat14	NM_001358881	0.34342032873905726E0	0.9997825050579616E0	1.246271196158111E0	1.246271196158111E0	30.40510577745264E0	24.396861510707037E0	0.0015179843578380905E0	0.1298060464887638E0	2.209637236435696E0	2.209637236435696E0	30.40510577745264E0	13.760225106677808E0	0.9195063646233617E0	0.9851626111565567E0	0.9743220505887719E0	-1.0263546836446031E0	24.396861510707037E0	25.03983307774292E0
Crym	NM_016669	0.33263022165714323E0	0.9997825050579616E0	1.1702235946854802E0	1.1702235946854802E0	101.39410371075188E0	86.6450686614326E0	0.0015395786699540777E0	0.1311986471399142E0	1.7352676614933664E0	1.7352676614933664E0	101.39410371075188E0	58.431391283747196E0	0.4722715909947968E0	0.8583246664611764E0	0.8791948669649224E0	-1.13740427472252E0	86.6450686614326E0	98.55047147913969E0
Itpkb	NM_001081175	0.09865565222524847E0	0.9188291989679136E0	0.670642557765958E0	-1.4911072797574854E0	22.264041789121848E0	33.19807478858447E0	0.001544993681164137E0	0.13120765925295297E0	0.4408093483181385E0	-2.268554430198439E0	22.264041789121848E0	50.50719063483555E0	0.3463836175446365E0	0.8010385350558022E0	0.7782759592173164E0	-1.2848912884392103E0	33.19807478858447E0	42.655917088805566E0
Gnas	NM_201616	0.294648354274671E0	0.9997825050579616E0	0.8732863635426167E0	-1.145099753926479E0	640.5921331352832E0	733.5418940204511E0	0.0015634066042318022E0	0.13164964185431421E0	0.6455764941416371E0	-1.5490031143863234E0	640.5921331352832E0	992.2792092779321E0	0.8874412713042773E0	0.9771450153202003E0	0.9800455405729724E0	-1.0203607471295277E0	733.5418940204511E0	748.4773550335162E0
Sez6	NM_021286	0.30376164193348787E0	0.9997825050579616E0	1.1621911073442897E0	1.1621911073442897E0	314.54458558558684E0	270.6479025677191E0	0.001567971746144002E0	0.13164964185431421E0	1.6404487238741545E0	1.6404487238741545E0	314.54458558558684E0	191.74301580286195E0	0.04111477858282992E0	0.42656151264377656E0	1.3902359933604351E0	1.3902359933604351E0	270.6479025677191E0	194.67766901468104E0
Gria2	NM_013540	0.1118947958846506E0	0.9375146813823991E0	1.2679741679597727E0	1.2679741679597727E0	346.131277070952E0	272.97975449128666E0	0.0015707468664690367E0	0.13164964185431421E0	1.6580061722402026E0	1.6580061722402026E0	346.131277070952E0	208.7635636502363E0	0.12453708974997815E0	0.6075223124168136E0	1.2880344688859982E0	1.2880344688859982E0	272.97975449128666E0	211.93513146226806E0
Tmem132c	NM_175432	0.9910302534780147E0	0.9997825050579616E0	1.00354798519847E0	1.00354798519847E0	5.311373423629051E0	5.292595373582091E0	0.001575451858652829E0	0.13164964185431421E0	0.34670783763799806E0	-2.884272841400581E0	5.311373423629051E0	15.319450116310094E0	0.09355709073245001E0	0.5589768097683075E0	0.55918061819376E0	-1.7883309389909738E0	5.292595373582091E0	9.464912054137343E0
Thoc7	NM_001359901	0.0617729909758691E0	0.8534673941720373E0	0.5154452842646386E0	-1.9400701306767265E0	4.0246066373271026E0	7.808019124801613E0	0.001579247306600947E0	0.13164964185431421E0	0.30217662221759733E0	-3.3093228478803374E0	4.0246066373271026E0	13.318722698637435E0	0.42187953132127176E0	0.8386400148573669E0	1.3705413573014165E0	1.3705413573014165E0	7.808019124801613E0	5.697032842683078E0
Eps8	NM_007945	0.15567538004846537E0	0.984793744716938E0	0.6076894248751771E0	-1.6455774266689038E0	7.578710174566945E0	12.471354386533312E0	0.0015825747716267018E0	0.13164964185431421E0	0.3060397181315076E0	-3.267549735391837E0	7.578710174566945E0	24.763812425517642E0	0.5584499516156082E0	0.8925565326710488E0	1.254584564073634E0	1.254584564073634E0	12.471354386533312E0	9.940624764295558E0
Rgs9	NM_011268	0.016333651683442325E0	0.6093541664898845E0	1.9462322358056967E0	1.9462322358056967E0	351.88787452843576E0	180.8046686590628E0	0.001592191613065834E0	0.13164964185431421E0	2.5531265676640933E0	2.5531265676640933E0	351.88787452843576E0	137.8262554568085E0	0.8928410489788097E0	0.9785693118419958E0	1.0420197331751728E0	1.0420197331751728E0	180.8046686590628E0	173.51367052150434E0
Drd1	NM_001291801	0.019042571577591653E0	0.6415592476973092E0	2.120325003902977E0	2.120325003902977E0	130.83756063292714E0	61.70637067057578E0	0.0015928152354809189E0	0.13164964185431421E0	2.956278567891729E0	2.956278567891729E0	130.83756063292714E0	44.25752094337779E0	0.8188236193913736E0	0.9636112868338835E0	1.0843700340757605E0	1.0843700340757605E0	61.70637067057578E0	56.90527101587594E0
Chrna4	NM_015730	0.5670310995316655E0	0.9997825050579616E0	1.1736381397064928E0	1.1736381397064928E0	26.12450413132073E0	22.259419873534465E0	0.0015989567703815644E0	0.13171672888813202E0	0.3894075150241307E0	-2.568003855647296E0	26.12450413132073E0	67.0878273361053E0	0.22972206865369096E0	0.7277369795554487E0	0.6903730757078811E0	-1.4484921779063296E0	22.259419873534465E0	32.24259557154737E0
Slc6a9	NM_008135	0.8882245686431259E0	0.9997825050579616E0	0.9690930488729296E0	-1.0318926558837829E0	15.60349302568342E0	16.10112985933655E0	0.0016056423342434025E0	0.13182803656530634E0	0.47134802269540954E0	-2.1215746154645725E0	15.60349302568342E0	33.103974715868446E0	0.14857491704582138E0	0.6403439004104261E0	0.7004724706173131E0	-1.427607853194743E0	16.10112985933655E0	22.986099432497227E0
Prkcd	NM_001310682	0.49817179167786146E0	0.9997825050579616E0	0.5424759789458007E0	-1.8433995952102997E0	2.245926692002265E0	4.140140354908983E0	0.0016119391203204215E0	0.13190679298171712E0	0.04771969529473522E0	-20.95570799066538E0	2.245926692002265E0	47.06498392604053E0	0.4561064137757559E0	0.8519087863184657E0	0.47764532670089654E0	-2.0936036512845524E0	4.140140354908983E0	8.66781296386797E0
Camkv	NM_145621	0.028876947876870746E0	0.7018465627680158E0	1.319260264233137E0	1.319260264233137E0	931.6072302418997E0	706.1587887538072E0	0.0016230748533521955E0	0.13237969917786405E0	1.533903219523201E0	1.533903219523201E0	931.6072302418997E0	607.3442042396135E0	0.5083474935357981E0	0.871401920673691E0	1.0968231328887619E0	1.0968231328887619E0	706.1587887538072E0	643.8219322507896E0
Nap1l5	NM_021432	0.15171374238277519E0	0.9824838325516454E0	0.8232495032199645E0	-1.2146985769061673E0	326.82075498315214E0	396.988705981434E0	0.0016481989431770337E0	0.13291695614708512E0	0.6331837690572837E0	-1.579320331424242E0	326.82075498315214E0	516.1546630763125E0	0.2841812298905182E0	0.7685457139729017E0	0.8521124719988499E0	-1.1735540000420857E0	396.988705981434E0	465.8876838760434E0
Nfya	NM_001110832	0.4164453811475986E0	0.9997825050579616E0	0.7589477522256105E0	-1.3176137580848022E0	7.78538746624755E0	10.25813363754875E0	0.0016498830659373873E0	0.13291695614708512E0	3.207259687741974E0	3.207259687741974E0	7.78538746624755E0	2.4274265959825487E0	0.9077998073243908E0	0.9836956781106745E0	1.0444139459077701E0	1.0444139459077701E0	10.25813363754875E0	9.821904119283586E0
Ndrg2	NM_001360269	0.7467874156101124E0	0.9997825050579616E0	1.069202314732179E0	1.069202314732179E0	27.741464430597908E0	25.94594498006374E0	0.0016501626870633532E0	0.13291695614708512E0	0.4982824949588445E0	-2.006893700093949E0	27.741464430597908E0	55.6741701971473E0	0.12654207852834987E0	0.609673163189176E0	0.7050920821096427E0	-1.4182544739518133E0	25.94594498006374E0	36.79795254888299E0
Tipin	NM_025372	0.00526157220258335E0	0.43296270217988214E0	0.2369687171026995E0	-4.2199662986174316E0	0.7115159540065417E0	3.0025733468362357E0	0.0016511757187373096E0	0.13291695614708512E0	0.1774329390899321E0	-5.635932116827242E0	0.7115159540065417E0	4.010055616820442E0	0.04188763896644161E0	0.43154711418270336E0	0.3300395659858025E0	-3.029939749839017E0	3.0025733468362357E0	9.097616335386284E0
Gsta4	NM_010357	0.12291561894454522E0	0.9516333618347576E0	0.7775622846214006E0	-1.286070607818775E0	23.6104546261015E0	30.36471173186796E0	0.0016572412297945593E0	0.13297208607763944E0	0.5777616098775574E0	-1.73081766407416E0	23.6104546261015E0	40.86539192367794E0	0.0544631050187277E0	0.4702221439001892E0	0.7081197475537427E0	-1.4121905277385376E0	30.36471173186796E0	42.880758285255176E0
Elmod1	NM_177769	0.056748691750202127E0	0.837772054493874E0	1.3092327996894408E0	1.3092327996894408E0	348.5748961776155E0	266.2436323473565E0	0.001664613860900682E0	0.1331313991729403E0	1.6099674996299385E0	1.6099674996299385E0	348.5748961776155E0	216.5105172978572E0	0.4425647023749399E0	0.8466559444025306E0	1.1272769289233322E0	1.1272769289233322E0	266.2436323473565E0	236.1829870869859E0
Prkg2	NM_008926	0.6646447535368485E0	0.9997825050579616E0	0.8739900246050032E0	-1.1441778187936946E0	6.934102870252388E0	7.933846697376474E0	0.0016780029579230068E0	0.13376931322306862E0	0.3531594297244217E0	-2.831582327506652E0	6.934102870252388E0	19.63448314451982E0	0.11488437792039166E0	0.5919337377676616E0	0.5836491509720199E0	-1.7133580993557207E0	7.933846697376474E0	13.593520497996616E0
Sh2d5	NM_001099631	0.005029261150132979E0	0.42274874422869496E0	1.5021755046383585E0	1.5021755046383585E0	229.98805745904622E0	153.10332031703228E0	0.001683760174851003E0	0.13379667267232423E0	1.62905102638488E0	1.62905102638488E0	229.98805745904622E0	141.179161201246E0	0.7848875116727987E0	0.9558181147331749E0	1.0447049795276377E0	1.0447049795276377E0	153.10332031703228E0	146.55172830348505E0
Krt10	NM_010660	0.04480306854085763E0	0.7978325576892855E0	1.5170352322518992E0	1.5170352322518992E0	28.42864590583808E0	18.73960821835256E0	0.0017298560350364276E0	0.13658512325203628E0	2.01360059930176E0	2.01360059930176E0	28.42864590583808E0	14.11831418588972E0	0.6826981079234359E0	0.9326129740687882E0	0.9098857878213334E0	-1.099039036970167E0	18.73960821835256E0	20.59556096949643E0
Ly6e	NM_001164038	0.019080890505301755E0	0.6415592476973092E0	0.4654965123179171E0	-2.148243807500402E0	8.781049630819714E0	18.86383549276214E0	0.0017348202720950724E0	0.13658512325203628E0	0.33533924225541234E0	-2.982054808957749E0	8.781049630819714E0	26.18557127928259E0	0.4211209049050509E0	0.8381811019927273E0	0.7498394941047307E0	-1.3336187382260358E0	18.86383549276214E0	25.15716448796095E0
Il1rap	NR_152416	0.23245385897841656E0	0.9997825050579616E0	0.7520330434354363E0	-1.3297288047767175E0	9.917540209345376E0	13.187638888897862E0	0.0017354319063302471E0	0.13658512325203628E0	0.4501481198636153E0	-2.221491006789004E0	9.917540209345376E0	22.031726384529083E0	0.41304009343289483E0	0.8338921015490313E0	1.242735457282998E0	1.242735457282998E0	13.187638888897862E0	10.611782911328609E0
Traip	NM_011634	0.011643071602426312E0	0.5497517357902549E0	1.7280541669486977E0	1.7280541669486977E0	32.67878822116622E0	18.910742988380164E0	0.0017577172786597E0	0.13789989557941956E0	2.072146321388518E0	2.072146321388518E0	32.67878822116622E0	15.770502248735305E0	0.9380029419173115E0	0.9891873524129116E0	1.0189690225270005E0	1.0189690225270005E0	18.910742988380164E0	18.558702541792993E0
Rab40b	NM_139147	0.06543912711770031E0	0.8602611831605907E0	1.3363060002636589E0	1.3363060002636589E0	60.856740486983135E0	45.54102164846661E0	0.0017967960087826868E0	0.14010890308003782E0	1.694591675870319E0	1.694591675870319E0	60.856740486983135E0	35.912332955210545E0	0.554800703218728E0	0.8909314008624192E0	0.9021307951567674E0	-1.1084867132001912E0	45.54102164846661E0	50.4816174028875E0
Insyn2b	NM_001025382	1.1753899001284092E-4	0.09682470200624459E0	0.273409907133998E0	-3.6575119405234306E0	2.1782143615483887E0	7.966845036382853E0	0.0018000803074233313E0	0.14010890308003782E0	0.32480218467002087E0	-3.078797025383123E0	2.1782143615483887E0	6.706279896981977E0	0.7328876504708082E0	0.945589080566433E0	0.883423873532634E0	-1.1319594477350965E0	7.966845036382853E0	9.018145507575028E0
Kcnk2	NM_010607	0.015158521289834512E0	0.5831588274589259E0	1.6279014414396922E0	1.6279014414396922E0	34.95272593960885E0	21.471033227108126E0	0.0018028823363999524E0	0.14010890308003782E0	1.9595092000199315E0	1.9595092000199315E0	34.95272593960885E0	17.837490091525634E0	0.42439508140437204E0	0.8402560204090889E0	1.19622409172428E0	1.19622409172428E0	21.471033227108126E0	17.949005855716393E0
Snca	NM_001042451	0.439707836168693E0	0.9997825050579616E0	1.1344954333497652E0	1.1344954333497652E0	184.94067794220922E0	163.01579760100452E0	0.0018089711113418066E0	0.14014138894855818E0	1.7262794984799663E0	1.7262794984799663E0	184.94067794220922E0	107.13252292288378E0	0.13367865536060958E0	0.622146362386521E0	1.3105734526554842E0	1.3105734526554842E0	163.01579760100452E0	124.38509056528032E0
Ece2	NM_139293	0.0010348036115687671E0	0.22945901360620327E0	0.547955448442796E0	-1.8249658851679351E0	19.254807203334703E0	35.139366271571646E0	0.001829769800335578E0	0.14072675329054574E0	0.5423851331183077E0	-1.8437083521274817E0	19.254807203334703E0	35.500248859392606E0	0.057812803270948225E0	0.4793051946432783E0	0.683059289595322E0	-1.4640017568496129E0	35.139366271571646E0	51.44409395616293E0
Ppp1ca	NM_031868	0.005436670304317558E0	0.4376431049856672E0	1.3882481357609646E0	1.3882481357609646E0	368.72356715746497E0	265.60350247137194E0	0.0018298493829862802E0	0.14072675329054574E0	1.4826492901979624E0	1.4826492901979624E0	368.72356715746497E0	248.6923708763475E0	0.12647243792390075E0	0.609673163189176E0	0.8196518676941703E0	-1.2200301608696162E0	265.60350247137194E0	324.0442838476814E0
Fgf13	NM_001290414	0.9190005347518918E0	0.9997825050579616E0	1.0385284998095887E0	1.0385284998095887E0	4.545355652284913E0	4.376726929610783E0	0.0018336104301200065E0	0.14072675329054574E0	0.2915616246203289E0	-3.429806653403713E0	4.545355652284913E0	15.58969105829297E0	0.22984200714692146E0	0.7278428399054164E0	0.6113221927553599E0	-1.6357986211702638E0	4.376726929610783E0	7.159443876696081E0
Oprk1	NM_001318735	0.48603151022222807E0	0.9997825050579616E0	1.2482701530993858E0	1.2482701530993858E0	7.651866056492105E0	6.129975981155155E0	0.001859657819165672E0	0.14184482618839891E0	2.940520076933045E0	2.940520076933045E0	7.651866056492105E0	2.602215205574444E0	0.23451902128567614E0	0.7316502618222308E0	1.534057720778451E0	1.534057720778451E0	6.129975981155155E0	3.995922642366107E0
Oprk1	NM_001204371	0.48603151022222807E0	0.9997825050579616E0	1.2482701530993858E0	1.2482701530993858E0	7.651866056492105E0	6.129975981155155E0	0.001859657819165672E0	0.14184482618839891E0	2.940520076933045E0	2.940520076933045E0	7.651866056492105E0	2.602215205574444E0	0.23451902128567614E0	0.7316502618222308E0	1.534057720778451E0	1.534057720778451E0	6.129975981155155E0	3.995922642366107E0
Tgfa	NM_031199	0.11247183491610704E0	0.9375146813823991E0	1.299098750970781E0	1.299098750970781E0	169.16789687867563E0	130.2194284709003E0	0.0018743814892883109E0	0.14252796844548316E0	1.731998446628579E0	1.731998446628579E0	169.16789687867563E0	97.67208348712394E0	0.5681081282259178E0	0.8966442823379173E0	0.9013810613433535E0	-1.1094087094637555E0	130.2194284709003E0	144.46656808700934E0
Mctp1	NM_030174	0.3070003981267786E0	0.9997825050579616E0	1.2480331824101456E0	1.2480331824101456E0	65.27245626892913E0	52.30025706758688E0	0.0018891049162009226E0	0.1432069012088141E0	2.060768809083707E0	2.060768809083707E0	65.27245626892913E0	31.673837444168075E0	0.06703128365101937E0	0.5024833642497624E0	1.553459080794155E0	1.553459080794155E0	52.30025706758688E0	33.666967938962436E0
Grin2d	NM_008172	0.155183309241294E0	0.9845787641644222E0	0.6750248126365845E0	-1.4814270250216321E0	9.674265229030508E0	14.331717957512884E0	0.001897225687523136E0	0.14338268628672557E0	0.3995558885458468E0	-2.5027787818105343E0	9.674265229030508E0	24.212545744824986E0	0.6487834363307421E0	0.9200840733410782E0	0.870482336622785E0	-1.1487883876882619E0	14.331717957512884E0	16.46411116521414E0
Kcnc1	NM_001112739	0.12711921803315201E0	0.9546345564409371E0	1.324400186450309E0	1.324400186450309E0	80.28162126436845E0	60.61734367430235E0	0.001915400954626264E0	0.14388198164150207E0	0.5428519031412555E0	-1.8421230435288534E0	80.28162126436845E0	147.88862450294926E0	0.34219243453454634E0	0.7991475185033522E0	0.8243426802166505E0	-1.2130877412985386E0	60.61734367430235E0	73.53415652137669E0
Sparcl1	NM_010097	0.1794634303662194E0	0.9997825050579616E0	1.1438380685780598E0	1.1438380685780598E0	1262.2935071560098E0	1103.5596224955207E0	0.0019209542390071015E0	0.14388198164150207E0	0.7172320084830892E0	-1.3942489852271809E0	1262.2935071560098E0	1759.9514414111252E0	0.29472760504535805E0	0.7735264385255931E0	1.1225380417232254E0	1.1225380417232254E0	1103.5596224955207E0	983.0932952627861E0
Rtn4rl1	NM_177708	0.34513573225026156E0	0.9997825050579616E0	1.1181916564386385E0	1.1181916564386385E0	60.14502858075421E0	53.787763693669376E0	0.0019212986663576126E0	0.14388198164150207E0	0.6755460462883206E0	-1.480283994694869E0	60.14502858075421E0	89.03172316855591E0	0.43370684741342463E0	0.8428731201404428E0	0.9022892542873112E0	-1.1082920418794828E0	53.787763693669376E0	59.61255045218791E0
Tmem158	NM_001002267	0.5552301860475461E0	0.9997825050579616E0	1.1125013164972974E0	1.1125013164972974E0	258.7545418929224E0	232.58807702593046E0	0.0019311906472142125E0	0.1441858443039421E0	1.8224355721385255E0	1.8224355721385255E0	258.7545418929224E0	141.98282005069106E0	0.6648701745171934E0	0.9270444946312006E0	0.9173531337409174E0	-1.0900927496939516E0	232.58807702593046E0	253.54257643122511E0
Cacna2d3	NM_009785	0.006828462444174264E0	0.4726940963105843E0	1.5725786467969565E0	1.5725786467969565E0	138.96218983343746E0	88.3658124930521E0	0.001965500665448429E0	0.14630547573863562E0	1.7419411811608554E0	1.7419411811608554E0	138.96218983343746E0	79.77432954471573E0	0.3580938818877565E0	0.8058300463522862E0	1.185569643399445E0	1.185569643399445E0	88.3658124930521E0	74.53447630429898E0
Ank3	NM_170728	0.6895779587608922E0	0.9997825050579616E0	1.102314425707141E0	1.102314425707141E0	42.251389198874165E0	38.32970721740275E0	0.001972219295036646E0	0.14636473104576767E0	2.2496133579558455E0	2.2496133579558455E0	42.251389198874165E0	18.781622650599257E0	9.856528646455711E-6	0.005926031083059198E0	3.3555197888062582E0	3.3555197888062582E0	38.32970721740275E0	11.422882185128975E0
Zic1	NM_001376941	0.09014625991490302E0	0.908865044202931E0	0.30769138266267926E0	-3.2500097706548243E0	6.07142507952393E0	19.732190830251515E0	0.0019809127433780215E0	0.14656975038054204E0	0.10014756278013506E0	-9.985265464676457E0	6.07142507952393E0	60.62479116794077E0	0.3160201249841867E0	0.7861433283189468E0	0.4648407022791918E0	-2.151274608907595E0	19.732190830251515E0	42.449361111239355E0
Prkd1	NM_008858	0.16433298764041215E0	0.9918402481446372E0	1.4382216058848E0	1.4382216058848E0	11.586348255948876E0	8.056024334873559E0	0.0019909065531136857E0	0.14686947357342842E0	2.3976802370056514E0	2.3976802370056514E0	11.586348255948876E0	4.832315868115307E0	0.43943419528555083E0	0.8451484012641544E0	1.2558727975718489E0	1.2558727975718489E0	8.056024334873559E0	6.4146817658996795E0
Gsg1l	NM_001101488	6.735066182154903E-4	0.19284811354052936E0	1.9608240212565997E0	1.9608240212565997E0	160.54571774108499E0	81.87665797678206E0	0.0020155946054496443E0	0.14795477014597158E0	1.9248723152423148E0	1.9248723152423148E0	160.54571774108499E0	83.40590514486908E0	0.3162947428702725E0	0.7861433283189468E0	1.2454802353512129E0	1.2454802353512129E0	81.87665797678206E0	65.7390263232027E0
Bcr	NM_001081412	0.011854944478162816E0	0.5506019468123767E0	1.4985204693032859E0	1.4985204693032859E0	326.07668627592216E0	217.5990872033443E0	0.0020175922607207713E0	0.14795477014597158E0	1.7013387303557452E0	1.7013387303557452E0	326.07668627592216E0	191.65888629816843E0	0.04650366631157635E0	0.4476996905173301E0	1.4238248772199222E0	1.4238248772199222E0	217.5990872033443E0	152.8271423577144E0
Rasgrp2	NM_011242	0.004336085540145679E0	0.3925189815150922E0	1.8661947109839168E0	1.8661947109839168E0	140.70080524136603E0	75.39449362557892E0	0.002034415937926114E0	0.14874710376913625E0	2.059974352464737E0	2.059974352464737E0	140.70080524136603E0	68.30221214794207E0	0.8020955183591163E0	0.9594273299278624E0	0.9412769078222504E0	-1.062386627877244E0	75.39449362557892E0	80.09810184339116E0
Tanc1	NM_198294	0.22407663147419277E0	0.9997825050579616E0	0.6538654577958585E0	-1.5293666121635183E0	6.480625018903511E0	9.911251529862598E0	0.0020417971683954345E0	0.1488464112759775E0	0.31636962050961825E0	-3.1608597512908103E0	6.480625018903511E0	20.484346785460357E0	0.4159216376759954E0	0.8358012742816986E0	0.7316572797772759E0	-1.3667601316075342E0	9.911251529862598E0	13.546303445350379E0
Car11	NM_009800	0.003041133310096326E0	0.3325465818248252E0	1.5414014902518276E0	1.5414014902518276E0	194.95736347009884E0	126.48058581949836E0	0.0020736783661112423E0	0.15062980051194208E0	1.618635794511175E0	1.618635794511175E0	194.95736347009884E0	120.44547892194348E0	0.63070806885811E0	0.9157532152080233E0	0.9254042283611825E0	-1.0806088510865361E0	126.48058581949836E0	136.67604052716015E0
Phactr2	NM_001359294	0.03383779014330471E0	0.7449559334520401E0	0.3831975602064262E0	-2.6096199554645025E0	2.371717724812777E0	6.189281903400292E0	0.0020784510975831445E0	0.15062980051194208E0	0.22634720439123646E0	-4.4179913893326495E0	2.371717724812777E0	10.478228486150472E0	0.6692359579436847E0	0.9288600675255E0	1.236201652360426E0	1.236201652360426E0	6.189281903400292E0	5.00669279286463E0
Disp2	NM_170593	0.031968848629367254E0	0.7260363937373149E0	0.6940354481719341E0	-1.4408485944543123E0	158.07704884383259E0	227.76509364212188E0	0.0020867476215276795E0	0.15078887125968873E0	0.5707096964647616E0	-1.752204327689647E0	158.07704884383259E0	276.9832890925713E0	0.06417222023999407E0	0.4943965271559228E0	1.4155848842926522E0	1.4155848842926522E0	227.76509364212188E0	160.89822388569291E0
Suds3	NM_001122666	0.07765628306459153E0	0.8876594465195423E0	0.7397220517521453E0	-1.3518591173959817E0	15.589895522831071E0	21.075342401789985E0	0.0021049024126779834E0	0.15121617658863595E0	0.5701848664589709E0	-1.7538171544438166E0	15.589895522831071E0	27.341826203927983E0	0.09365731132749085E0	0.5589768097683075E0	0.7297671798853553E0	-1.370300045772266E0	21.075342401789985E0	28.879542657839E0
Ppp6r2	NM_001356969	0.2263681767126895E0	0.9997825050579616E0	0.7898409089118098E0	-1.2660777489706545E0	14.623788984282683E0	18.51485383864247E0	0.0021071058203572398E0	0.15121617658863595E0	0.5269485253813792E0	-1.8977185661089946E0	14.623788984282683E0	27.751835862333444E0	0.008067065031107268E0	0.25461223258461546E0	0.5673511663190195E0	-1.762576794347689E0	18.51485383864247E0	32.633851726730455E0
Rnf220	NM_025739	0.3096436768982651E0	0.9997825050579616E0	0.7586437930336231E0	-1.3181416748975894E0	14.099082912924516E0	18.5845887653623E0	0.0021110177203528266E0	0.15121617658863595E0	0.40936960141004497E0	-2.442780305512598E0	14.099082912924516E0	34.440962065481195E0	0.3882818504380577E0	0.823221870997748E0	0.772349302468438E0	-1.2947509589300947E0	18.5845887653623E0	24.06241412527431E0
Rasl10b	NM_001361568	0.015110731704336494E0	0.5825764627289669E0	1.4480648860048193E0	1.4480648860048193E0	508.75008857418146E0	351.33100283773354E0	0.0021184147481421727E0	0.1512728928379268E0	1.6509230740605563E0	1.6509230740605563E0	508.75008857418146E0	308.1609897927445E0	0.8529669786218397E0	0.970757574004399E0	0.969353453093169E0	-1.0316154513186486E0	351.33100283773354E0	362.4384910546819E0
Mmp15	NM_008609	0.5463584316708121E0	0.9997825050579616E0	0.8922653024679151E0	-1.1207428970218853E0	21.676318514322503E0	24.293580008510933E0	0.0021240518680354713E0	0.1512728928379268E0	0.537779797893016E0	-1.85949714719283E0	21.676318514322503E0	40.307052439025824E0	0.29617791050837006E0	0.7744726188642527E0	0.8041304812902699E0	-1.2435792738455171E0	24.293580008510933E0	30.210992586091997E0
Grin1	NM_008169	0.42184269116588513E0	0.9997825050579616E0	1.160144657906406E0	1.160144657906406E0	275.5593594566902E0	237.5215517985179E0	0.0021570162003225666E0	0.15317914183497583E0	1.8360473650726645E0	1.8360473650726645E0	275.5593594566902E0	150.08292525491822E0	0.03868489749173546E0	0.416154481779564E0	1.524754413693766E0	1.524754413693766E0	237.5215517985179E0	155.77692359198647E0
Aldh1a1	NM_001361506	0.8181081986135801E0	0.9997825050579616E0	1.0650265815032594E0	1.0650265815032594E0	11.638269232762214E0	10.927679585550884E0	0.0021780406781489385E0	0.1542289950690393E0	0.40840811417320866E0	-2.448531175793175E0	11.638269232762214E0	28.496665048692805E0	0.11166957434739741E0	0.588312090808395E0	0.6185098489215102E0	-1.6167891291362468E0	10.927679585550884E0	17.667753560602755E0
Tac1	NM_009311	0.1312250133107577E0	0.9605935290132568E0	1.4128196286434482E0	1.4128196286434482E0	76.4494612575693E0	54.11126778509869E0	0.002188920515436667E0	0.15455655056567527E0	2.121408654242387E0	2.121408654242387E0	76.4494612575693E0	36.0371214215073E0	0.45245281566969164E0	0.8508188619515604E0	0.8270859131355034E0	-1.209064238815258E0	54.11126778509869E0	65.42399879591893E0
Gng7	NM_001038655	0.023924394637675987E0	0.6695850109636315E0	1.5321354614952558E0	1.5321354614952558E0	179.86506373969374E0	117.39501386134498E0	0.002210785333410191E0	0.15565566365973235E0	1.8576074194983803E0	1.8576074194983803E0	179.86506373969374E0	96.82619796397222E0	0.7960477187908096E0	0.9580192223371192E0	1.0553791864141466E0	1.0553791864141466E0	117.39501386134498E0	111.23491477998259E0
Sparc	NM_001290817	0.3567819429099042E0	0.9997825050579616E0	1.21484434171728E0	1.21484434171728E0	80.42144357431236E0	66.19896954092916E0	0.0022266855259834677E0	0.1560546316926199E0	0.5012382587215377E0	-1.9950592010885362E0	80.42144357431236E0	160.44554096775434E0	0.004438383206780695E0	0.20052242082115412E0	0.5159841544396709E0	-1.9380440104521086E0	66.19896954092916E0	128.29651641689932E0
Myl6b	NM_172259	0.005022505349928901E0	0.42274874422869496E0	0.6130025994467531E0	-1.631314452667117E0	9.82132761388827E0	16.021673680914592E0	0.0022290812522759206E0	0.1560546316926199E0	0.5649367631582863E0	-1.770109621490177E0	9.82132761388827E0	17.384826505150798E0	0.0398956881922778E0	0.42209891739023075E0	0.6761083679099874E0	-1.479052837478168E0	16.021673680914592E0	23.696901918906008E0
Rgs14	NM_016758	0.0017562972653621127E0	0.2728272852313819E0	1.768046919219224E0	1.768046919219224E0	59.77792534752192E0	33.81014649425711E0	0.0022633675314479734E0	0.15798752099018515E0	1.8154112373144258E0	1.8154112373144258E0	59.77792534752192E0	32.92803532270331E0	0.3909834146655944E0	0.8239514182208972E0	1.190197884736891E0	1.190197884736891E0	33.81014649425711E0	28.4071639916679E0
Gpx3	NM_008161	0.08596559751247977E0	0.9056186987072896E0	0.5811769814425187E0	-1.7206462608307982E0	7.206545964818978E0	12.39991636787105E0	0.002272558434212622E0	0.15798752099018515E0	0.3567598557709859E0	-2.803005954352465E0	7.206545964818978E0	20.19999124970233E0	0.4716299725901059E0	0.8583079672552724E0	0.7789022002009498E0	-1.2838582298804766E0	12.39991636787105E0	15.919734678720875E0
Pknox1	NR_027493	0.4136492945528646E0	0.9997825050579616E0	1.5225783937013013E0	1.5225783937013013E0	3.115073737688624E0	2.045920098810845E0	0.0022758692782141347E0	0.15798752099018515E0	5.708762282577696E0	5.708762282577696E0	3.115073737688624E0	0.5456653445170367E0	0.1726983444462715E0	0.6681173125357954E0	2.2549944620347695E0	2.2549944620347695E0	2.045920098810845E0	0.9072838684334201E0
Vwc2	NM_177033	0.7816513247172988E0	0.9997825050579616E0	0.9233193943701528E0	-1.0830488410591173E0	7.571218704870532E0	8.199999643715138E0	0.0023008922349278585E0	0.15894196058514018E0	0.39242818110963046E0	-2.548236972106332E0	7.571218704870532E0	19.29325942765411E0	0.10939375954282277E0	0.5868131060520467E0	0.6022583689044576E0	-1.660416943344527E0	8.199999643715138E0	13.6154183438437E0
Cerk	NM_145475	0.6509474994451968E0	0.9997825050579616E0	0.9544632633545286E0	-1.0477092606848266E0	82.63925959093211E0	86.5819175695569E0	0.0023024813616104958E0	0.15894196058514018E0	0.714690286557781E0	-1.3992074872269198E0	82.63925959093211E0	115.62947075852122E0	0.14024707094540462E0	0.6286823624657689E0	0.8453738896488472E0	-1.1829085476195411E0	86.5819175695569E0	102.41849036231937E0
Kcnd3	NM_001039347	0.9706672062591407E0	0.9997825050579616E0	1.0069493337752393E0	1.0069493337752393E0	29.6962400923427E0	29.49129523826785E0	0.002312187610008299E0	0.15916738831792504E0	0.5416691408529338E0	-1.8461454134628386E0	29.6962400923427E0	54.823577443569725E0	0.8280847514063592E0	0.9655323643078723E0	0.9557171277200301E0	-1.0463347061547505E0	29.49129523826785E0	30.857765737255985E0
Snrpn	NM_001349694	0.9523313929866482E0	0.9997825050579616E0	0.9863700204235362E0	-1.0138183230372424E0	15.055649415058523E0	15.263693242211273E0	0.0023325742748713037E0	0.16012474459692924E0	0.4742929227395191E0	-2.108401690297197E0	15.055649415058523E0	31.7433566752314E0	0.05508275805879002E0	0.4702457429686093E0	0.6156236036961131E0	-1.6243691664779385E0	15.263693242211273E0	24.793872669225667E0
Baiap3	NM_001163270	0.0012640431106194171E0	0.2479229951804576E0	0.2514208808410305E0	-3.9773943860783962E0	10.232066590551229E0	40.69696421523877E0	0.0023508164618784217E0	0.16092999230582114E0	0.2481347369777423E0	-4.030068551384243E0	10.232066590551229E0	41.235929782249904E0	0.7372039265340464E0	0.9465915052032948E0	0.8540666998533696E0	-1.1708687391414336E0	40.69696421523877E0	47.65080317758066E0
Rprml	NM_001033212	0.4551626209397734E0	0.9997825050579616E0	1.160656844295229E0	1.160656844295229E0	63.660787129797E0	54.84893096757892E0	0.0023703419648683976E0	0.16153756277662734E0	1.9169525637493987E0	1.9169525637493987E0	63.660787129797E0	33.20937008753197E0	0.990428765273893E0	0.9985571450837635E0	1.0026480364440586E0	1.0026480364440586E0	54.84893096757892E0	54.70407258972291E0
Tdrkh	NM_028307	0.04967879109529827E0	0.8073919398970358E0	0.3965571432850128E0	-2.5217046696376917E0	0.7995796985868745E0	2.0163038596740197E0	0.002372764750856461E0	0.16153756277662734E0	0.21844413422687697E0	-4.577829491916665E0	0.7995796985868745E0	3.660339525328832E0	0.32598713413468494E0	0.7899091148200671E0	0.6096290239256369E0	-1.640341848491093E0	2.0163038596740197E0	3.307427600297406E0
Nrip3	NM_020610	0.5712285046079028E0	0.9997825050579616E0	0.8400984714089212E0	-1.1903366498488082E0	83.15313537762297E0	98.98022458982413E0	0.0024094560661417903E0	0.16358485649055513E0	0.3682245897438577E0	-2.7157338967927545E0	83.15313537762297E0	225.82178836960748E0	0.49677284431552987E0	0.8682053249322061E0	0.7943199890635589E0	-1.2589384804213748E0	98.98022458982413E0	124.6100135368796E0
Fndc5	NM_027402	0.5965379971807737E0	0.9997825050579616E0	1.078243469375378E0	1.078243469375378E0	105.26404507072515E0	97.62548817634315E0	0.0024225155259679216E0	0.16402089368012399E0	0.630283163191712E0	-1.5865884707058755E0	105.26404507072515E0	167.01072028907623E0	0.018240095778846593E0	0.34020187696802706E0	0.6905121307591189E0	-1.4482004811423714E0	97.62548817634315E0	141.38127894873907E0
Atp2b1	NM_001359508	7.557245881390473E-4	0.20081958867398148E0	1.5591729013718552E0	1.5591729013718552E0	527.3807819507706E0	338.243937851119E0	0.0024329003969591613E0	0.1642739549454966E0	1.534076593978681E0	1.534076593978681E0	527.3807819507706E0	343.7773472463914E0	0.006439184444901103E0	0.23436165712347712E0	1.486944786221406E0	1.486944786221406E0	338.243937851119E0	227.47578860050183E0
Tac1	NM_001311060	0.2660275327976719E0	0.9997825050579616E0	1.3005383092347216E0	1.3005383092347216E0	111.42716648445334E0	85.67772720975874E0	0.002450458469898917E0	0.16472697387744167E0	2.15330049483774E0	2.15330049483774E0	111.42716648445334E0	51.74715129243948E0	0.4281609821956838E0	0.8419060568263771E0	0.8135482884104576E0	-1.2291833370503908E0	85.67772720975874E0	105.31363464258433E0
Grin1	NM_001372560	0.6648197358991115E0	0.9997825050579616E0	1.108829653874787E0	1.108829653874787E0	20.926851356955964E0	18.872918201481564E0	0.002452940816044128E0	0.16472697387744167E0	0.4624776807245844E0	-2.162266508587518E0	20.926851356955964E0	45.24942981933515E0	0.7279837377493646E0	0.9443143753513911E0	0.9122557345507952E0	-1.0961838463996185E0	18.872918201481564E0	20.688188066885427E0
Rap1gap	NM_001081155	0.36987761776690875E0	0.9997825050579616E0	0.6758432521202659E0	-1.4796330315687618E0	1.4929166192831431E0	2.208968743269304E0	0.00247737084546242E0	0.1659167092246959E0	0.2457990934508393E0	-4.068363255375487E0	1.4929166192831431E0	6.073727117230933E0	0.473968919550969E0	0.8588644895778778E0	0.7098385096327423E0	-1.4087711309398838E0	2.208968743269304E0	3.1119313946663514E0
Kitl	NM_001347156	0.6173876095861176E0	0.9997825050579616E0	1.137864278128472E0	1.137864278128472E0	12.456383151169186E0	10.947160738411704E0	0.002518409237317474E0	0.1675528541151323E0	0.4348245394418679E0	-2.299778207742323E0	12.456383151169186E0	28.646918518347544E0	0.6977515353199869E0	0.9354836563739989E0	0.8945203090418421E0	-1.1179176033142741E0	10.947160738411704E0	12.238023695781333E0
Kctd17	NM_001289673	0.6295208320654867E0	0.9997825050579616E0	0.9154923467963266E0	-1.0923084212548575E0	44.84339266055087E0	48.98281544075798E0	0.0025192532935402897E0	0.1675528541151323E0	0.5536253795301009E0	-1.8062755736537353E0	44.84339266055087E0	80.99952480251618E0	0.021953585695323432E0	0.3584035354735544E0	0.6302065775401754E0	-1.5867812803592176E0	48.98281544075798E0	77.7250146006852E0
Cend1	NM_021316	0.3665445693443689E0	0.9997825050579616E0	0.9313222934756096E0	-1.0737421481322986E0	205.82098819585107E0	220.99866999612559E0	0.002522140643824271E0	0.1675528541151323E0	0.7750954531592144E0	-1.290163677162724E0	205.82098819585107E0	265.542762968025E0	0.033849838728650286E0	0.4037267132560057E0	0.8314839209265319E0	-1.202669077335481E0	220.99866999612559E0	265.7882665366088E0
Agap2	NM_001033263	0.042461721077316515E0	0.7908638798764147E0	1.315823884841968E0	1.315823884841968E0	1208.7781438075401E0	918.6473643870025E0	0.00254939146139192E0	0.16858553909358662E0	1.5479485839658955E0	1.5479485839658955E0	1208.7781438075401E0	780.8903708614216E0	0.005389034600736767E0	0.21816022437185306E0	1.5141878822304042E0	1.5141878822304042E0	918.6473643870025E0	606.6931159387113E0
Col6a1	NM_009933	0.8186686679373415E0	0.9997825050579616E0	0.962862042266549E0	-1.0385703829865691E0	119.44228451731738E0	124.049219175941E0	0.00255132892085143E0	0.16858553909358662E0	1.7059523688234994E0	1.7059523688234994E0	119.44228451731738E0	70.01501724206409E0	0.11829577965884458E0	0.597044894505065E0	1.3296091660020968E0	1.3296091660020968E0	124.049219175941E0	93.29750602497379E0
Ablim2	NM_001177697	0.0439548464391717E0	0.7978325576892855E0	1.457233208280789E0	1.457233208280789E0	133.0750184861691E0	91.32033069927633E0	0.0025674479963657963E0	0.16919824622450114E0	1.829160296511019E0	1.829160296511019E0	133.0750184861691E0	72.7519718966125E0	0.8991365677827803E0	0.9808149194268748E0	0.9741803820816887E0	-1.026503939509784E0	91.32033069927633E0	93.74067922014342E0
Zic3	NM_009575	0.008251253404538927E0	0.5053144194826705E0	0.36100586409487573E0	-2.7700381059106305E0	3.833039229170926E0	10.617664726253775E0	0.002579501078502438E0	0.16944973144687625E0	0.28864437242088087E0	-3.464470800566555E0	3.833039229170926E0	13.279452486888811E0	0.6916998702517991E0	0.9340954434725668E0	0.8460249833159228E0	-1.1819981912124926E0	10.617664726253775E0	12.550060501332647E0
Ints4	NM_001358012	0.028764813659983193E0	0.7018465627680158E0	0.4658426419927624E0	-2.1466476227299447E0	2.5960209382574826E0	5.572742175667585E0	0.0025849774918250456E0	0.16944973144687625E0	0.32518828039904946E0	-3.0751415726694282E0	2.5960209382574826E0	7.98313191075588E0	0.7178737462886337E0	0.9417284859126888E0	1.148894702951276E0	1.148894702951276E0	5.572742175667585E0	4.85052473595043E0
Dach1	NM_001038610	0.5169189761446242E0	0.9997825050579616E0	1.1849872430176338E0	1.1849872430176338E0	62.11144190836115E0	52.41528318076323E0	0.0026349668880769747E0	0.17223243815927858E0	2.3277168358662843E0	2.3277168358662843E0	62.11144190836115E0	26.683418254027348E0	0.9369343033498424E0	0.9889056852794215E0	1.02313237218609E0	1.02313237218609E0	52.41528318076323E0	51.23020696605405E0
Ankrd33b	NM_027496	0.2744149007554438E0	0.9997825050579616E0	1.451019286097138E0	1.451019286097138E0	16.112203721289106E0	11.104058971281294E0	0.0026413666516556704E0	0.17223243815927858E0	3.0156433860735987E0	3.0156433860735987E0	16.112203721289106E0	5.342874358319726E0	0.27391831871315553E0	0.7593251030516575E0	1.515816954870042E0	1.515816954870042E0	11.104058971281294E0	7.325461649974285E0
Timp4	NM_080639	0.7030543426931135E0	0.9997825050579616E0	1.0604096575568724E0	1.0604096575568724E0	26.920957678208477E0	25.387318463538833E0	0.0026610005355299964E0	0.1727270800129076E0	0.6104510711021802E0	-1.6381329271721685E0	26.920957678208477E0	44.1001072036817E0	0.0039526809495291915E0	0.19115969531451057E0	0.6132057763968543E0	-1.6307739399911008E0	25.387318463538833E0	41.40097735659405E0
Jcad	NM_001081963	0.010488746253825558E0	0.5355024281823134E0	1.6708253856594735E0	1.6708253856594735E0	250.32413508468773E0	149.8206438764904E0	0.002669925313025542E0	0.1727270800129076E0	1.9060199975207068E0	1.9060199975207068E0	250.32413508468773E0	131.33342536295618E0	0.15504988709998288E0	0.6484596141313043E0	1.3700484896159366E0	1.3700484896159366E0	149.8206438764904E0	109.35426374470103E0
Hspb6	NM_001012401	0.07636949939002644E0	0.8816822623697854E0	0.5904273299248595E0	-1.6936885359410185E0	3.3379172165129622E0	5.65339212352816E0	0.0026918827458548007E0	0.1727270800129076E0	0.3861330880892246E0	-2.5897806503671807E0	3.3379172165129622E0	8.644473419852751E0	0.4606640026050209E0	0.8538071436349134E0	0.7864830350730567E0	-1.2714832430010516E0	5.65339212352816E0	7.188193351180187E0
Rgs2	NM_009061	0.141961875404482E0	0.9731772057894489E0	1.2843513876737087E0	1.2843513876737087E0	157.42949836432248E0	122.57509889833804E0	0.0027018663318823122E0	0.1727270800129076E0	1.7293359478802754E0	1.7293359478802754E0	157.42949836432248E0	91.03465324784985E0	0.7381856443352796E0	0.9466592372345912E0	0.9390838552183596E0	-1.0648676307692202E0	122.57509889833804E0	130.52625515517607E0
Mme	NM_001289463	0.1702687305970242E0	0.9975939163689566E0	1.624779245966276E0	1.624779245966276E0	8.593338170749142E0	5.28892659854144E0	0.0027041680309915625E0	0.1727270800129076E0	3.159338632083616E0	3.159338632083616E0	8.593338170749142E0	2.7199800880736067E0	0.4227924099453449E0	0.8391300863266613E0	0.7297392562806521E0	-1.3703524805515024E0	5.28892659854144E0	7.247693683766082E0
Nptn	NM_001357751	0.01994156471930712E0	0.6535074606449021E0	1.47547387757806E0	1.47547387757806E0	512.9608954651337E0	347.65840538440546E0	0.0027051718935420343E0	0.1727270800129076E0	1.7102859968825062E0	1.7102859968825062E0	512.9608954651337E0	299.92696917366703E0	0.09285220063249092E0	0.5575625812564257E0	1.3630431074482845E0	1.3630431074482845E0	347.65840538440546E0	255.06046249355032E0
Pfkm	NM_021514	0.4650980430945745E0	0.9997825050579616E0	0.8928952406331585E0	-1.1199522121888483E0	46.27030816311013E0	51.820533985934915E0	0.00271162383800817E0	0.1727270800129076E0	0.6081415639617108E0	-1.6443539781848573E0	46.27030816311013E0	76.0847652998494E0	0.36764445997944106E0	0.8118015321163631E0	0.857055603747046E0	-1.1667854403238265E0	51.820533985934915E0	60.46344456459489E0
Cacnb1	NM_145121	0.1554624059105151E0	0.9846085180078319E0	1.2361688183997153E0	1.2361688183997153E0	144.33232678505763E0	116.75777987338596E0	0.002714405100195322E0	0.1727270800129076E0	1.6155131979281576E0	1.6155131979281576E0	144.33232678505763E0	89.34147178132564E0	0.032584124433799454E0	0.4004086369114717E0	1.4237312157309E0	1.4237312157309E0	116.75777987338596E0	82.00830225770255E0
Tspan33	NM_146173	0.23786961099953288E0	0.9997825050579616E0	0.7205320260424263E0	-1.387863361872437E0	12.525912888137292E0	17.384255571451508E0	0.0027185726663008464E0	0.1727270800129076E0	0.41080277203422005E0	-2.4342581600610513E0	12.525912888137292E0	30.491305660162094E0	0.15882151511124645E0	0.6524398395063626E0	0.6504604022093609E0	-1.5373726003971788E0	17.384255571451508E0	26.72607819385155E0
6430548M08Rik	NM_001163760	0.2996729858089724E0	0.9997825050579616E0	0.8462926525078539E0	-1.1816243435845257E0	42.79188166823566E0	50.56392908697567E0	0.0027188457137952114E0	0.1727270800129076E0	0.5969265521080961E0	-1.675247978948861E0	42.79188166823566E0	71.68701328013064E0	0.12987839250092126E0	0.6163354383322222E0	1.3105357213394395E0	1.3105357213394395E0	50.56392908697567E0	38.582640872464395E0
Adarb1	NR_021486	0.8319090034104387E0	0.9997825050579616E0	1.0822975461454591E0	1.0822975461454591E0	29.570580221453362E0	27.322043117225288E0	0.0027458598794399603E0	0.1732784662680852E0	0.3032493990812055E0	-3.2976157678459748E0	29.570580221453362E0	97.51241160261895E0	0.08009021192703769E0	0.5365327751024349E0	0.4878217397529659E0	-2.049929141137503E0	27.322043117225288E0	56.00825238141544E0
Kank4	NM_172872	0.7615253750356503E0	0.9997825050579616E0	0.9264645473988803E0	-1.0793721171604203E0	6.600384886562585E0	7.124271409082698E0	0.0027661224814224264E0	0.1732784662680852E0	0.4483973341168887E0	-2.230164909364334E0	6.600384886562585E0	14.719946762310563E0	0.3821595451583272E0	0.8201744541465689E0	0.7838568377729209E0	-1.2757431610103458E0	7.124271409082698E0	9.088740527318791E0
Aqp4	NM_001308641	0.009570321273390803E0	0.5198051640204547E0	0.5180106421321632E0	-1.9304622698173524E0	10.577170789546184E0	20.418829130633124E0	0.002769521823548159E0	0.1732784662680852E0	0.443704350008692E0	-2.253752977586112E0	10.577170789546184E0	23.838330161376557E0	0.577749293762874E0	0.9005960143639304E0	0.8562750485420009E0	-1.1678490476894345E0	20.418829130633124E0	23.846110155143176E0
Slc25a18	NM_001081048	0.7331764097175762E0	0.9997825050579616E0	1.0752403514172606E0	1.0752403514172606E0	20.523195199957865E0	19.087076831618628E0	0.0027726870855340445E0	0.1732784662680852E0	0.5067768430228816E0	-1.9732551196204693E0	20.523195199957865E0	40.4974999992871E0	0.4122890350498926E0	0.8337283756687373E0	0.8243976644248301E0	-1.2130068329313923E0	19.087076831618628E0	23.152754617439864E0
Dlx6os1	NR_015388	0.6064629028040716E0	0.9997825050579616E0	1.2249542820992414E0	1.2249542820992414E0	8.891580961388904E0	7.25870433805181E0	0.0027744801306583897E0	0.1732784662680852E0	3.5884311689494117E0	3.5884311689494117E0	8.891580961388904E0	2.477846318560459E0	0.9144728432966165E0	0.9846916207538773E0	1.0480746192391193E0	1.0480746192391193E0	7.25870433805181E0	6.925751473040614E0
Nrxn2	NM_020253	0.9993838087152277E0	0.9999871548997972E0	1.0004253231815072E0	1.0004253231815072E0	1.5425330268081703E0	1.5418772306789243E0	0.0027839284268972447E0	0.1732784662680852E0	0.17444785057622383E0	-5.732372148449353E0	1.5425330268081703E0	8.842373360938437E0	0.05323714708051504E0	0.4657892294446668E0	0.313214194057313E0	-3.192703328818542E0	1.5418772306789243E0	4.922756567018117E0
Htr7	NM_008315	0.007730042215737852E0	0.4919431727970279E0	0.20232023019410453E0	-4.942659461392504E0	0.7596044535745474E0	3.7544661393761194E0	0.0027921172003026132E0	0.1732784662680852E0	0.1476869694868186E0	-6.771078067853863E0	0.7596044535745474E0	5.143341055842735E0	0.361553127152505E0	0.8079448803074288E0	1.8152844800661385E0	1.8152844800661385E0	3.7544661393761194E0	2.068252210936838E0
Rab11fip5	NM_177466	0.29532730815591207E0	0.9997825050579616E0	0.8789168026722193E0	-1.1377641171037405E0	53.29983600114532E0	60.64264084961729E0	0.0027938296743467983E0	0.1732784662680852E0	0.6740524188307327E0	-1.4835641443653342E0	53.29983600114532E0	79.07372559185184E0	0.2353549498396552E0	0.732166021574446E0	0.850705195834088E0	-1.1754953477385706E0	60.64264084961729E0	71.28514219330611E0
Mctp1	NM_001377108	0.23951747319388922E0	0.9997825050579616E0	1.2991441721718915E0	1.2991441721718915E0	93.41898982574197E0	71.90810059946264E0	0.002797556069289445E0	0.1732784662680852E0	2.0399952976055724E0	2.0399952976055724E0	93.41898982574197E0	45.79372802250659E0	0.4944703050363276E0	0.8668794652931298E0	1.1828484234416436E0	1.1828484234416436E0	71.90810059946264E0	60.79232061724117E0
Ubxn2a	NM_145441	0.595514187649546E0	0.9997825050579616E0	0.9402161058636872E0	-1.0635852691349028E0	99.10629465576775E0	105.40799507441777E0	0.0027976412431095377E0	0.1732784662680852E0	0.6897928645000087E0	-1.4497105601764129E0	99.10629465576775E0	143.67544194242177E0	0.4044956936547808E0	0.8311324486062281E0	0.8985918272754613E0	-1.1128523203154532E0	105.40799507441777E0	117.30353189836568E0
Nmnat2	NM_175460	0.7849458905860284E0	0.9997825050579616E0	1.0300782261888861E0	1.0300782261888861E0	119.5858080522543E0	116.09390919241288E0	0.002813276693678698E0	0.1734367837489138E0	0.7067738118131348E0	-1.4148798148514192E0	119.5858080522543E0	169.19954595583098E0	0.9344381903788476E0	0.988602722669312E0	0.9901630617964167E0	-1.0099346648881615E0	116.09390919241288E0	117.24726327579614E0
Megf11	NM_001134399	0.6287825950622572E0	0.9997825050579616E0	0.9236880616272588E0	-1.0826165688861482E0	17.914100126390018E0	19.394101613515275E0	0.0028193094448954264E0	0.1734367837489138E0	0.5923183956859601E0	-1.688281179992572E0	17.914100126390018E0	30.244038099886822E0	0.6529953401362755E0	0.9216383600631582E0	0.9212575957136512E0	-1.0854727327652056E0	19.394101613515275E0	21.05176847794851E0
Ppp3r1	NM_024459	0.015028071167729052E0	0.5822679235672131E0	1.3223690766740115E0	1.3223690766740115E0	1206.8196802562845E0	912.6194052356749E0	0.002830391637836605E0	0.1734367837489138E0	1.4437541197375818E0	1.4437541197375818E0	1206.8196802562845E0	835.8900340146822E0	0.35818372347338623E0	0.8058300463522862E0	1.1233866138322974E0	1.1233866138322974E0	912.6194052356749E0	812.382303650908E0
Immt	NM_001253687	0.016987399567401935E0	0.6173670669253E0	0.426476809463466E0	-2.3447933810470523E0	2.1776025520333766E0	5.106028050559031E0	0.0028349250364325595E0	0.1734367837489138E0	0.3206398042265667E0	-3.118764379276479E0	2.1776025520333766E0	6.791429271503251E0	0.5476142057680848E0	0.8871748804909744E0	0.7918796693982169E0	-1.262818125839678E0	5.106028050559031E0	6.44798477329178E0
Fndc4	NM_022424	0.2513599866555046E0	0.9997825050579616E0	0.8574097445650275E0	-1.166303516304576E0	66.7405561245603E0	77.83974528819759E0	0.0028352875261830283E0	0.1734367837489138E0	0.6515904545666684E0	-1.534706337380336E0	66.7405561245603E0	102.42715444465068E0	0.11240198846276478E0	0.5890140671926009E0	0.7907730105769742E0	-1.2645853950811583E0	77.83974528819759E0	98.43500504829208E0
Plcb4	NM_001355155	0.9864188205405074E0	0.9997825050579616E0	0.9935256408222866E0	-1.006516549660817E0	3.7448742272426223E0	3.7692778861179628E0	0.0028487319334435583E0	0.17382891918812507E0	0.29795352286636384E0	-3.356228147195002E0	3.7448742272426223E0	12.568652289176821E0	0.08559751715044785E0	0.5466101938794945E0	0.4866912050068045E0	-2.054690920469826E0	3.7692778861179628E0	7.744701049334277E0
Ina	NM_146100	0.48287504875387105E0	0.9997825050579616E0	1.0914283949022654E0	1.0914283949022654E0	189.54701701385812E0	173.66876095507078E0	0.002867946388809821E0	0.17457034262723425E0	0.6718672462738198E0	-1.4883892696749346E0	189.54701701385812E0	282.1197462223188E0	0.9694601889875615E0	0.9950611004296507E0	1.0052843773040108E0	1.0052843773040108E0	173.66876095507078E0	172.75585384189367E0
Ipo11	NM_001360897	0.276582056550696E0	0.9997825050579616E0	1.3006084722751938E0	1.3006084722751938E0	26.185439342317252E0	20.133222180623093E0	0.0028953157932686243E0	0.17530110293856166E0	2.1688185092856394E0	2.1688185092856394E0	26.185439342317252E0	12.07359639831834E0	0.07800579795413619E0	0.5313553706837286E0	1.6098505920697161E0	1.6098505920697161E0	20.133222180623093E0	12.506267525571221E0
Tspan12	NM_001363814	0.08090653338278714E0	0.8976775490331369E0	0.36075773331961325E0	-2.771943350453558E0	0.676132534011649E0	1.8742010816789048E0	0.002900263521083141E0	0.17530110293856166E0	0.15742723286095736E0	-6.3521411246757955E0	0.676132534011649E0	4.294889275026652E0	0.7027074320961519E0	0.9381960437272935E0	0.7860166106036621E0	-1.2722377447367152E0	1.8742010816789048E0	2.384429357338282E0
Arf3	NM_007478	0.16588276636319177E0	0.9922439493388994E0	1.166722016156756E0	1.166722016156756E0	1498.6745250122156E0	1284.517223690463E0	0.00290123218961161E0	0.17530110293856166E0	1.4258703764681673E0	1.4258703764681673E0	1498.6745250122156E0	1051.0594439337342E0	0.35608064221894353E0	0.805251573724961E0	1.119795728233921E0	1.119795728233921E0	1284.517223690463E0	1147.0995926340345E0
Ghitm	NM_001199122	0.24361494184378854E0	0.9997825050579616E0	0.8582911047059754E0	-1.165105865034649E0	69.43091002276032E0	80.89436048221104E0	0.002937629440027415E0	0.17706740573511584E0	0.6589833507733907E0	-1.5174890212725225E0	69.43091002276032E0	105.36064369649914E0	0.23680797846582877E0	0.7340716093520161E0	0.8427816792412305E0	-1.1865469131938364E0	80.89436048221104E0	95.98495372495698E0
Akt2	NM_001110208	0.05127205159298417E0	0.8193983137527036E0	1.4262991605952184E0	1.4262991605952184E0	109.47199277740025E0	76.75247648026084E0	0.00297023642901548E0	0.17837067783813748E0	1.7860416496739167E0	1.7860416496739167E0	109.47199277740025E0	61.293079474035174E0	0.9253793551915156E0	0.9861387690165916E0	0.9813243104925968E0	-1.0190311085822672E0	76.75247648026084E0	78.21316119411459E0
Cdc37l1	NM_001302443	6.668475057869403E-4	0.19284811354052936E0	0.6479598451795066E0	-1.5433055110428433E0	26.76638480551619E0	41.30870918104656E0	0.0029745626549584963E0	0.17837067783813748E0	0.6663305652913206E0	-1.5007566095407896E0	26.76638480551619E0	40.169828910390585E0	0.2507758750462226E0	0.7452309988071139E0	0.8511626397140177E0	-1.1748635963815213E0	41.30870918104656E0	48.53209863032273E0
Pkib	NM_001039051	0.045110899173645524E0	0.7978325576892855E0	0.5281737786046351E0	-1.8933162540591604E0	2.547556657215622E0	4.823330427242958E0	0.002983412186336347E0	0.17837067783813748E0	0.3646128620768152E0	-2.742635008277146E0	2.547556657215622E0	6.987018073649065E0	0.6716162318877161E0	0.9293718538910984E0	0.8626803294565926E0	-1.1591779316794042E0	4.823330427242958E0	5.5910981884578295E0
Lzts2	NM_001130526	5.689668197572697E-5	0.05858698756942252E0	0.6239217380729216E0	-1.6027651209727907E0	44.12643377701114E0	70.72430897070907E0	0.0029881220663209207E0	0.17837067783813748E0	0.6887218462949772E0	-1.4519649774136878E0	44.12643377701114E0	64.07003642238453E0	0.18959856403260153E0	0.6865799363113929E0	0.8444415824545038E0	-1.1842145398540664E0	70.72430897070907E0	83.75275500424507E0
Lbh	NM_029999	0.06485836429994993E0	0.8577377825043834E0	0.8105438127450952E0	-1.2337396008406594E0	60.44754742605508E0	74.57653303321806E0	0.0030008329931256158E0	0.17869779700991167E0	0.696687813783753E0	-1.4353631285280282E0	60.44754742605508E0	86.76418078530878E0	0.022493833249088595E0	0.3593973166220474E0	0.7512174965626875E0	-1.3311724029001661E0	74.57653303321806E0	99.27422267779248E0
Arpp21	NM_001362001	0.00535746434702192E0	0.43296270217988214E0	3.513486171657206E0	3.513486171657206E0	4.44927617516029E0	1.26634230441889E0	0.0030274276496323454E0	0.17941776414947888E0	4.271778499685415E0	4.271778499685415E0	4.44927617516029E0	1.04155123574126E0	0.5850172724376143E0	0.9026484824334473E0	0.7553898301604167E0	-1.3238197816187665E0	1.26634230441889E0	1.6764089928904202E0
Zbtb21	NM_175428	0.31731981854320174E0	0.9997825050579616E0	1.3258864825951E0	1.3258864825951E0	12.098704609601997E0	9.124992801737994E0	0.0030274433557371705E0	0.17941776414947888E0	2.470541874432328E0	2.470541874432328E0	12.098704609601997E0	4.897186619183287E0	0.030487306999728812E0	0.3924129259814053E0	2.0031281596894708E0	2.0031281596894708E0	9.124992801737994E0	4.555371436220321E0
Akain1	NM_001145192	0.14827816688869902E0	0.9780284901421511E0	0.7187292200325534E0	-1.3913445733494836E0	6.252645553084583E0	8.699584459362015E0	0.0030586763284223997E0	0.18052795539002475E0	0.48570291705725005E0	-2.0588717194838866E0	6.252645553084583E0	12.873395101202533E0	0.11912816339143742E0	0.597740712445282E0	0.6768019014809439E0	-1.4775372199928078E0	8.699584459362015E0	12.853959837178383E0
Tcf7	NM_009331	0.020466343771777567E0	0.6549784660354996E0	2.163238932261514E0	2.163238932261514E0	10.07899092417855E0	4.659212985613973E0	0.0030607863597467075E0	0.18052795539002475E0	2.897942192730689E0	2.897942192730689E0	10.07899092417855E0	3.4779820485933377E0	0.5400099044429681E0	0.8827527139101159E0	1.260216992750414E0	1.260216992750414E0	4.659212985613973E0	3.6971513734672596E0
Myo1b	NM_001161817	0.03504565426108522E0	0.7517463563618492E0	1.473413339460261E0	1.473413339460261E0	55.890020090649784E0	37.93234294398568E0	0.0030791531696272058E0	0.1811788387642789E0	1.7930736534182363E0	1.7930736534182363E0	55.890020090649784E0	31.16995221256168E0	0.35267080572776266E0	0.8033508730712692E0	1.2093234642715123E0	1.2093234642715123E0	37.93234294398568E0	31.36658145208143E0
Ppp1r9a	NM_181595	0.10303384693503859E0	0.9292976128852585E0	1.3260497097732633E0	1.3260497097732633E0	241.1324092241906E0	181.84266204124503E0	0.0031033930008625503E0	0.18217138059457533E0	1.7302290874679318E0	1.7302290874679318E0	241.1324092241906E0	139.3644407961438E0	0.02587003227299888E0	0.3724754667009708E0	1.5311475502886847E0	1.5311475502886847E0	181.84266204124503E0	118.76233744224074E0
Dlgap3	NM_001302081	0.0015875988001028375E0	0.262458973226537E0	2.2630305654634997E0	2.2630305654634997E0	85.57583963875933E0	37.81470782796616E0	0.003136025578451827E0	0.1836507111854976E0	2.266512566788994E0	2.266512566788994E0	85.57583963875933E0	37.756613791908514E0	0.551179267395939E0	0.8894930049480327E0	1.1861035798398134E0	1.1861035798398134E0	37.81470782796616E0	31.88145493420831E0
Dmkn	NM_028618	0.06208859299522147E0	0.8534673941720373E0	1.8627127573472757E0	1.8627127573472757E0	13.12589583930164E0	7.046655898784133E0	0.0031463552131809937E0	0.18382003873130473E0	2.8903875078230996E0	2.8903875078230996E0	13.12589583930164E0	4.541223556971234E0	0.8616593175551177E0	0.972094270237417E0	0.9372876355671946E0	-1.0669083449445647E0	7.046655898784133E0	7.518135982365634E0
Zfp839	NM_001199785	1.4652050503287045E-4	0.10074356994772819E0	0.38996024944453267E0	-2.564363935617593E0	5.058404199230647E0	12.971589300283659E0	0.003171349238063671E0	0.18484328707610262E0	0.45656190962520427E0	-2.1902834619316116E0	5.058404199230647E0	11.079339061340304E0	0.3030469886671684E0	0.7794700533806083E0	1.3240179230523472E0	1.3240179230523472E0	12.971589300283659E0	9.797140261046758E0
Gpr6	NM_199058	0.00371969663265751E0	0.3681791729294278E0	2.100821069416919E0	2.100821069416919E0	82.5248441519216E0	39.28218607157547E0	0.0031883125852363147E0	0.18539475039751774E0	2.24427420087998E0	2.24427420087998E0	82.5248441519216E0	36.77128406126292E0	0.7931687948537837E0	0.9575979017292499E0	0.928521931732369E0	-1.0769804846012334E0	39.28218607157547E0	42.30614779156116E0
Rem2	NM_080726	0.13720143888255174E0	0.9676525451865617E0	1.4023206422877885E0	1.4023206422877885E0	50.24910744225218E0	35.83282305555616E0	0.0032090807263048184E0	0.18616434739242016E0	2.053272968510115E0	2.053272968510115E0	50.24910744225218E0	24.47268736933389E0	0.907966715472288E0	0.9836956781106745E0	1.0295364697852611E0	1.0295364697852611E0	35.83282305555616E0	34.804811783918744E0
Nts	NM_024435	9.592256526696539E-4	0.2215452668637865E0	0.2665690183626414E0	-3.751373682291903E0	2.344353547890952E0	8.794546201545769E0	0.0032311407044476634E0	0.18617039698091878E0	0.2834359939688776E0	-3.5281334102887585E0	2.344353547890952E0	8.271192077843052E0	0.36822265477808075E0	0.8124173259111428E0	0.6768605084493835E0	-1.4774092852468157E0	8.794546201545769E0	12.993144217695832E0
Frmd4a	NM_001347086	0.08177594126833827E0	0.8976775490331369E0	0.5234305000265502E0	-1.9104733101133322E0	4.5644421167362825E0	8.72024483958187E0	0.0032354676588325303E0	0.18617039698091878E0	0.31044910409477033E0	-3.2211399125015077E0	4.5644421167362825E0	14.702706680522105E0	0.2501417817333451E0	0.7445361457645906E0	1.6069308967281084E0	1.6069308967281084E0	8.72024483958187E0	5.426645823623945E0
Gcnt2	NM_133219	0.15903497691248183E0	0.9868517424219794E0	1.431457379673434E0	1.431457379673434E0	70.23290905600257E0	49.063919089246745E0	0.003237184605742605E0	0.18617039698091878E0	2.2344547855974533E0	2.2344547855974533E0	70.23290905600257E0	31.431787972932064E0	0.3121011051576457E0	0.783683337309778E0	1.3294602275817862E0	1.3294602275817862E0	49.063919089246745E0	36.90514245656771E0
Tshz2	NM_001363022	0.34655394175697235E0	0.9997825050579616E0	0.6466835104737778E0	-1.5463514745680975E0	1.6062975383971299E0	2.4839005670955063E0	0.0032396815736151345E0	0.18617039698091878E0	0.23475231872639019E0	-4.259808829260279E0	1.6062975383971299E0	6.842520436483145E0	0.3688452489534726E0	0.812877610550476E0	0.6345672921537605E0	-1.5758769989640316E0	2.4839005670955063E0	3.9143217713995235E0
Adamts15	NM_001329420	0.5871986699177494E0	0.9997825050579616E0	1.2746007040340714E0	1.2746007040340714E0	2.121419038880558E0	1.6643793088818581E0	0.003246851499161413E0	0.18617039698091878E0	0.24876537910315696E0	-4.019851972992288E0	2.121419038880558E0	8.527790508987412E0	0.046688038629566914E0	0.4482523304788218E0	0.3773852105484376E0	-2.6498123722091367E0	1.6643793088818581E0	4.410292884724039E0
Gja1	NM_010288	0.558581378992213E0	0.9997825050579616E0	0.9385318797951232E0	-1.0654939075892607E0	169.44833426121815E0	180.5461678064766E0	0.003275049355362762E0	0.18686677408505606E0	0.7108656706953875E0	-1.4067355355925033E0	169.44833426121815E0	238.36899325221236E0	0.669626037963213E0	0.9289585874135445E0	0.9502064066845853E0	-1.0524029231597711E0	180.5461678064766E0	190.00731476483054E0
Insm1	NM_016889	0.5866563880604873E0	0.9997825050579616E0	1.0996340256915338E0	1.0996340256915338E0	18.203421635598772E0	16.554072728107034E0	0.0032777854879159044E0	0.18686677408505606E0	1.7431620274434674E0	1.7431620274434674E0	18.203421635598772E0	10.442759392995743E0	0.6915856600423502E0	0.9340954434725668E0	1.0807088005549788E0	1.0807088005549788E0	16.554072728107034E0	15.31779210052327E0
Mchr1	NM_145132	0.05003741826657702E0	0.8075581516550115E0	1.399736004279074E0	1.399736004279074E0	46.71228586562545E0	33.372211419027074E0	0.0032816808947887482E0	0.18686677408505606E0	1.7190421741432507E0	1.7190421741432507E0	46.71228586562545E0	27.17343795762677E0	0.6050221477239819E0	0.90788222337135E0	1.1038473841226089E0	1.1038473841226089E0	33.372211419027074E0	30.232631701666726E0
Pxdn	NM_181395	0.18575430406827434E0	0.9997825050579616E0	1.214501681448717E0	1.214501681448717E0	96.00208359956957E0	79.04648059857239E0	0.0032908028228546E0	0.1869554256579442E0	1.588816088730455E0	1.588816088730455E0	96.00208359956957E0	60.423660284230955E0	0.03771775808816878E0	0.4142750913924067E0	1.403435461356033E0	1.403435461356033E0	79.04648059857239E0	56.32355941910987E0
Arl4c	NM_177305	0.8941680062398835E0	0.9997825050579616E0	0.9797523607620747E0	-1.0206660785406796E0	51.47445571131592E0	52.53823085588472E0	0.003414172478038949E0	0.19351936800407465E0	0.617945705450473E0	-1.6182651504488008E0	51.47445571131592E0	83.2993178159428E0	0.06862133338213366E0	0.5086499735670874E0	0.7342946564845404E0	-1.3618511195322225E0	52.53823085588472E0	71.54924850932892E0
Cbr3	NM_173047	0.058638220327973625E0	0.8412247142822498E0	1.4752725335980241E0	1.4752725335980241E0	30.546384576215154E0	20.70558753081097E0	0.0034463260519102565E0	0.19489486434978986E0	1.908815041880655E0	1.908815041880655E0	30.546384576215154E0	16.002799593468943E0	0.2319985746222274E0	0.7297162752499816E0	0.7615665194449243E0	-1.3130829342771797E0	20.70558753081097E0	27.188153630890252E0
Tiam2	NM_001286758	0.379644999187943E0	0.9997825050579616E0	1.201752180410833E0	1.201752180410833E0	65.36965995344868E0	54.395291324623436E0	0.003459670631846381E0	0.1952028317918256E0	1.9273393133181167E0	1.9273393133181167E0	65.36965995344868E0	33.91704797475851E0	0.7455842983232931E0	0.9479409664420357E0	1.0779157714384515E0	1.0779157714384515E0	54.395291324623436E0	50.46339683112186E0
Tanc1	NM_001290659	0.22412862305083991E0	0.9997825050579616E0	0.7334414431819669E0	-1.3634353625581803E0	21.438965264082864E0	29.23064337770705E0	0.0034925317008973637E0	0.19583608955207052E0	0.45091865651826485E0	-2.2176948891878334E0	21.438965264082864E0	47.54508369563205E0	0.2525004740721421E0	0.7464664940808453E0	1.3812084794111534E0	1.3812084794111534E0	29.23064337770705E0	21.163092909890665E0
Nptn	NM_009145	0.10476674396286793E0	0.932001635548724E0	0.7877134391750398E0	-1.269497193100177E0	167.73816705245258E0	212.94313224885724E0	0.0034985815254809497E0	0.19583608955207052E0	0.6314663304932678E0	-1.583615707933079E0	167.73816705245258E0	265.6327961641669E0	0.4617948582202188E0	0.8541598883272256E0	0.8875862438483868E0	-1.1266510797465843E0	212.94313224885724E0	239.9126098727947E0
Agl	NM_001081326	0.007788273387945833E0	0.4919431727970279E0	0.7537746085474782E0	-1.3266565212736436E0	31.015282526067836E0	41.146626822352374E0	0.003498744426921856E0	0.19583608955207052E0	0.7171579863091079E0	-1.3943928940212376E0	31.015282526067836E0	43.24748956041004E0	0.16329195159085375E0	0.6575275727376403E0	1.1798368290337082E0	1.1798368290337082E0	41.146626822352374E0	34.87484524114377E0
Tmem106c	NM_001252153	0.05647064488796048E0	0.837772054493874E0	0.7489218155282825E0	-1.3352528652067763E0	15.9427882087307E0	21.287653635092475E0	0.003502591817343713E0	0.19583608955207052E0	0.6227939099345051E0	-1.6056675957302842E0	15.9427882087307E0	25.598818412349754E0	0.01052875674082829E0	0.2823206482880331E0	0.6535352654588086E0	-1.5301393097707725E0	21.287653635092475E0	32.57307563983968E0
Gabrb2	NM_001362649	0.6181609294832899E0	0.9997825050579616E0	0.9264027557259262E0	-1.0794441119903655E0	51.662565516253885E0	55.76685215683677E0	0.00351650252163895E0	0.19617003796221977E0	0.619589791080711E0	-1.613971073112363E0	51.662565516253885E0	83.38188630600608E0	0.6750854349101717E0	0.9305252023501074E0	0.9314143553460681E0	-1.0736360184490057E0	55.76685215683677E0	59.87330111110058E0
Rasgef1a	NM_001362105	0.03896834751000528E0	0.7746886095181442E0	1.7930151022084821E0	1.7930151022084821E0	13.13341342496462E0	7.324764531424199E0	0.0035261208584659626E0	0.19626356931366967E0	2.434345435823252E0	2.434345435823252E0	13.13341342496462E0	5.3950492118729E0	0.5871008848547629E0	0.9028369382301155E0	1.1888467172897115E0	1.1888467172897115E0	7.324764531424199E0	6.161235443474937E0
Col6a3	NM_001243009	0.0013856089441306714E0	0.2517834840904506E0	0.27034087931392803E0	-3.6990336146638394E0	3.2887240406393996E0	12.165100775678226E0	0.0035632955604692545E0	0.19750700873348145E0	0.2793983280846956E0	-3.579119484554912E0	3.2887240406393996E0	11.770736293176638E0	0.656928367622865E0	0.9234590013164927E0	1.219878408274264E0	1.219878408274264E0	12.165100775678226E0	9.972387979952801E0
Hap1	NM_177981	5.7306867398899E-4	0.18181250671349172E0	0.37427351681726434E0	-2.671842796957074E0	12.786895768457935E0	34.16457535439523E0	0.0035644448628306047E0	0.19750700873348145E0	0.4106164239796094E0	-2.4353628876025146E0	12.786895768457935E0	31.14073140214409E0	0.9083391487483864E0	0.9836956781106745E0	0.9645800212904326E0	-1.0367206223721925E0	34.16457535439523E0	35.41911982449029E0
Drd1	NM_010076	0.02618700834884296E0	0.6882699773195549E0	1.6888363778504771E0	1.6888363778504771E0	98.2796355792825E0	58.19369884983839E0	0.003609589776323054E0	0.19956105624669268E0	2.0853513544114963E0	2.0853513544114963E0	98.2796355792825E0	47.12857397933206E0	0.9982738445819379E0	0.9995766658433334E0	0.9994369713330062E0	-1.000563345846855E0	58.19369884983839E0	58.22648202839858E0
Kcnh1	NM_010600	0.1272666689752627E0	0.9546345564409371E0	1.5042215199784854E0	1.5042215199784854E0	45.42841290385576E0	30.20061360676818E0	0.003623225335434279E0	0.1998677850772039E0	2.306433521912532E0	2.306433521912532E0	45.42841290385576E0	19.696389456820672E0	0.13774081781582317E0	0.627313662896208E0	1.5547228726086322E0	1.5547228726086322E0	30.20061360676818E0	19.42507834601757E0
Omp	NM_011010	0.00619404336587272E0	0.46811435382511474E0	0.2166432620078488E0	-4.61588323002527E0	0.6078219463138606E0	2.805635128831469E0	0.0036444953505295405E0	0.20059334876979185E0	0.17711003169186873E0	-5.646207560618436E0	0.6078219463138606E0	3.4318888687871327E0	0.09698104086960066E0	0.5649911511104293E0	2.788685830826913E0	2.788685830826913E0	2.805635128831469E0	1.006077880059917E0
Wasf1	NM_001379454	0.24868849145898514E0	0.9997825050579616E0	1.2918215649378757E0	1.2918215649378757E0	32.8033671794654E0	25.39311006241247E0	0.0036946152803468035E0	0.20290006094046792E0	1.999041211928618E0	1.999041211928618E0	32.8033671794654E0	16.40955023024145E0	0.4269837881060492E0	0.8413644149856918E0	1.2165715145563234E0	1.2165715145563234E0	25.39311006241247E0	20.872681760655226E0
A330074K22Rik	NR_110496	0.3804180699049257E0	0.9997825050579616E0	0.6741254433622483E0	-1.4834034375151741E0	1.3224284541001308E0	1.9616949146800116E0	0.0037069203715474723E0	0.20312444155665782E0	0.250536966587061E0	-3.991426948376109E0	1.3224284541001308E0	5.278376568994621E0	0.1709018380432599E0	0.6657467092627809E0	0.5124152698814889E0	-1.9515421549230558E0	1.9616949146800116E0	3.828330321096229E0
Zswim6	NM_145456	0.024451763756371977E0	0.6720118193079863E0	1.460981612090977E0	1.460981612090977E0	86.65501559391816E0	59.31287216537674E0	0.003750916638195201E0	0.20500770795832043E0	1.6880082291014977E0	1.6880082291014977E0	86.65501559391816E0	51.335659447610254E0	0.4817389507567904E0	0.8618932681541341E0	1.1404546470432613E0	1.1404546470432613E0	59.31287216537674E0	52.00809371872094E0
Chst15	NM_029935	0.345727276970029E0	0.9997825050579616E0	1.1693761624030978E0	1.1693761624030978E0	74.08651803351842E0	63.355591139525814E0	0.003757880132121521E0	0.20500770795832043E0	1.675314042845179E0	1.675314042845179E0	74.08651803351842E0	44.2224658415073E0	0.42495132202945735E0	0.8407511024989176E0	1.1579630869704287E0	1.1579630869704287E0	63.355591139525814E0	54.71296266039242E0
Tmem255a	NM_001289728	0.07626061018873224E0	0.8816822623697854E0	0.5759201833772521E0	-1.7363517182813466E0	8.861665087201017E0	15.386967400995305E0	0.0037931007778209186E0	0.20578298094764244E0	0.38166965569638817E0	-2.620066817141689E0	8.861665087201017E0	23.218154639598396E0	0.459495859129346E0	0.8536856779105184E0	0.7765248769749428E0	-1.2877887491455968E0	15.386967400995305E0	19.81516350247182E0
Pcbd1	NM_025273	0.19895324715791843E0	0.9997825050579616E0	0.6227719027913655E0	-1.6057243358568947E0	2.7953978194551232E0	4.4886383071003895E0	0.0037986261813783753E0	0.20578298094764244E0	0.32073220955026127E0	-3.1178658401730996E0	2.7953978194551232E0	8.715675370973498E0	0.12230994137612065E0	0.6033224713030079E0	0.5374009786190886E0	-1.8608079251541574E0	4.4886383071003895E0	8.352493735002943E0
Tubb3	NM_023279	0.9127806628962913E0	0.9997825050579616E0	1.0114768243872323E0	1.0114768243872323E0	313.5692296522322E0	310.0112845810354E0	0.0038119715855129592E0	0.20578298094764244E0	0.7242874818120836E0	-1.3806672420985595E0	313.5692296522322E0	432.93476351091726E0	0.2312538449534429E0	0.7292300970185573E0	0.8715203356213722E0	-1.1474201566243718E0	310.0112845810354E0	355.7131967092943E0
Ano4	NM_001277188	0.0034017641254540467E0	0.34979398526175165E0	0.5857650748669818E0	-1.7071690391016987E0	12.493524254942901E0	21.328557797304647E0	0.0038120179137050895E0	0.20578298094764244E0	0.5679247195838861E0	-1.7607967491407874E0	12.493524254942901E0	21.998556893415046E0	0.24159317350748813E0	0.7370902756755664E0	1.2675082656581822E0	1.2675082656581822E0	21.328557797304647E0	16.827154800627127E0
Baiap2	NM_130862	0.0744066643958197E0	0.8816626087780971E0	1.365151613603837E0	1.365151613603837E0	375.0148433715894E0	274.70563682051034E0	0.0038156664624044863E0	0.20578298094764244E0	1.7167345147756283E0	1.7167345147756283E0	375.0148433715894E0	218.4466148632204E0	0.2009456835281298E0	0.6965556911665389E0	1.2789648743455235E0	1.2789648743455235E0	274.70563682051034E0	214.78747566158432E0
Nab2	NM_008668	0.11168638085952816E0	0.9375146813823991E0	1.268029798654087E0	1.268029798654087E0	59.07120836666099E0	46.585031699854696E0	0.0038427891218045327E0	0.20578298094764244E0	1.589426960189799E0	1.589426960189799E0	59.07120836666099E0	37.16509776555389E0	0.86840199471571E0	0.9733677280430084E0	1.0278519747758939E0	1.0278519747758939E0	46.585031699854696E0	45.32270486712037E0
Cpne5	NM_001360239	0.03930392624305879E0	0.7747294145826582E0	1.5117525072233124E0	1.5117525072233124E0	45.746108788288836E0	30.26031613621219E0	0.003848398705453783E0	0.20578298094764244E0	1.8626483744486395E0	1.8626483744486395E0	45.746108788288836E0	24.55971261984973E0	0.9047465361490566E0	0.9832890613480781E0	0.9737299190755963E0	-1.0269788166202627E0	30.26031613621219E0	31.076703656122234E0
Pde2a	NR_152193	0.25371821913479575E0	0.9997825050579616E0	1.328522427414215E0	1.328522427414215E0	43.86361332067399E0	33.01684067618523E0	0.0038486259937984086E0	0.20578298094764244E0	2.1644332393695778E0	2.1644332393695778E0	43.86361332067399E0	20.265634681090877E0	0.30211248082471187E0	0.779275250133619E0	1.3294255264772816E0	1.3294255264772816E0	33.01684067618523E0	24.835419524155988E0
Hs3st1	NM_010474	0.4384790032792266E0	0.9997825050579616E0	0.8782691626595786E0	-1.1386031099757568E0	16.037611475483438E0	18.260474302568323E0	0.003852512028697361E0	0.20578298094764244E0	0.5961779079173004E0	-1.6773516541285798E0	16.037611475483438E0	26.90071413667364E0	0.10493140575484318E0	0.5794792917138413E0	0.7409105998928845E0	-1.3496905026660069E0	18.260474302568323E0	24.645988740353143E0
Camk2d	NM_001346635	0.18506573530382123E0	0.9997825050579616E0	0.7175966653708379E0	-1.3935404778995488E0	12.960925593467525E0	18.06157444554123E0	0.0038553603438982904E0	0.20578298094764244E0	0.4614529876915607E0	-2.167067993215398E0	12.960925593467525E0	28.087207016049753E0	0.9535480475020482E0	0.9919104733075854E0	1.0162411029865832E0	1.0162411029865832E0	18.06157444554123E0	17.77292257955412E0
Slc8a2	NM_001347561	0.17930728062201864E0	0.9997825050579616E0	1.3223680710309316E0	1.3223680710309316E0	75.63870941026804E0	57.19943718188787E0	0.0038639464858015327E0	0.20579678772330448E0	1.9052420166422506E0	1.9052420166422506E0	75.63870941026804E0	39.70031562896756E0	0.035698741681511596E0	0.40730517228771745E0	1.623985574668884E0	1.623985574668884E0	57.19943718188787E0	35.22164117347552E0
Erf	NM_010155	0.1207884955481811E0	0.9504666723218349E0	1.2160213238383126E0	1.2160213238383126E0	86.17219907524131E0	70.8640526164812E0	0.003899916043798133E0	0.20710519107119654E0	1.4776620590359533E0	1.4776620590359533E0	86.17219907524131E0	58.31658094507838E0	0.8872667601805727E0	0.9771450153202003E0	0.9803787356232915E0	-1.0200139636486851E0	70.8640526164812E0	72.28232318954598E0
Mn1	NM_001081235	0.04248103337905118E0	0.7908638798764147E0	1.4856911755387636E0	1.4856911755387636E0	74.48976494013925E0	50.1381216813963E0	0.0039052732990400834E0	0.20710519107119654E0	1.8289014080732326E0	1.8289014080732326E0	74.48976494013925E0	40.72924030312548E0	0.2799600854873294E0	0.7633112966293438E0	1.2634034188837768E0	1.2634034188837768E0	50.1381216813963E0	39.68496596731832E0
Celf1	NM_001244891	0.2032420085460757E0	0.9997825050579616E0	1.1646360414521526E0	1.1646360414521526E0	81.22030341998082E0	69.73878579157609E0	0.003931967127846076E0	0.20807431184252695E0	1.4489835909687043E0	1.4489835909687043E0	81.22030341998082E0	56.05329413405E0	0.056548317110710365E0	0.4742249007708015E0	1.290013079137798E0	1.290013079137798E0	69.73878579157609E0	54.06052614457769E0
Osbpl9	NM_001368727	0.13989261207382941E0	0.9713246655065325E0	0.5379136437962079E0	-1.859034459402663E0	1.8894348054591446E0	3.512524412143317E0	0.003962850375028939E0	0.2092605156369448E0	0.2755237221688617E0	-3.6294515482304814E0	1.8894348054591446E0	6.857612079954251E0	0.5174639876174666E0	0.8750073201555736E0	1.3521550297749154E0	1.3521550297749154E0	3.512524412143317E0	2.5977231417968576E0
Npr1	NM_008727	0.4365123562390807E0	0.9997825050579616E0	0.7659441360628031E0	-1.3055782437872279E0	3.621039477104265E0	4.727550361202009E0	0.00398364147618847E0	0.20964278679568454E0	0.3496025744764418E0	-2.860390835215047E0	3.621039477104265E0	10.357588134260928E0	0.19820916327829155E0	0.6956885459588722E0	0.6165415233446102E0	-1.621950772391139E0	4.727550361202009E0	7.667853959869608E0
Drd2	NM_010077	0.013014407300465134E0	0.5610937180100861E0	1.9445699709775264E0	1.9445699709775264E0	234.5694486140357E0	120.62792911284062E0	0.003994478518739599E0	0.20964278679568454E0	2.282663538410856E0	2.282663538410856E0	234.5694486140357E0	102.76128946158143E0	0.8753519147580483E0	0.974974625575409E0	0.9547515026710365E0	-1.0473929574369616E0	120.62792911284062E0	126.34484342299429E0
Pip5k1b	NM_008846	0.08726960226889291E0	0.9086420327282727E0	0.6912867616528651E0	-1.4465776801641657E0	14.017770864522507E0	20.277794458273796E0	0.003995538889684272E0	0.20964278679568454E0	0.5145047579646798E0	-1.943616622625381E0	14.017770864522507E0	27.245172464439698E0	0.8283002932174952E0	0.9655612981342121E0	0.9496415946310782E0	-1.05302885388933E0	20.277794458273796E0	21.35310265779946E0
Dcc	NM_007831	0.9046349897656345E0	0.9997825050579616E0	1.0207607161370318E0	1.0207607161370318E0	35.94634479308538E0	35.21525096412485E0	0.004044151338387827E0	0.21174388141012365E0	1.7001613776513387E0	1.7001613776513387E0	35.94634479308538E0	21.142901647808802E0	0.014602863833457463E0	0.31328894812849334E0	1.5975965009281377E0	1.5975965009281377E0	35.21525096412485E0	22.042644024111368E0
Snrpn	NM_001349695	0.8141846229580357E0	0.9997825050579616E0	1.0620693069655238E0	1.0620693069655238E0	11.124346510005191E0	10.474218995923117E0	0.004058881306064285E0	0.21197733938110447E0	0.45605716815477004E0	-2.1927075591116125E0	11.124346510005191E0	24.392438682665258E0	0.15395043428512192E0	0.6474128766793139E0	0.6681048837336466E0	-1.4967709776518712E0	10.474218995923117E0	15.677507006667646E0
Lmo7	NM_001347628	0.19520138231704579E0	0.9997825050579616E0	1.2978922354129159E0	1.2978922354129159E0	97.13283759610204E0	74.83890799701095E0	0.004065765340777871E0	0.21197733938110447E0	1.858733840591289E0	1.858733840591289E0	97.13283759610204E0	52.25752900974935E0	0.061646446623052215E0	0.48766601645182117E0	1.5166891228162975E0	1.5166891228162975E0	74.83890799701095E0	49.34360434921869E0
Bcl11b	NM_001079883	0.07459634848638014E0	0.8816626087780971E0	1.595030983896337E0	1.595030983896337E0	83.79796878228409E0	52.536890899500044E0	0.004097449633576187E0	0.21317952167277537E0	2.2379283631117874E0	2.2379283631117874E0	83.79796878228409E0	37.44443752693E0	0.32783700086471856E0	0.7910626376186538E0	1.3275248271671327E0	1.3275248271671327E0	52.536890899500044E0	39.575072212857194E0
Prkcb	NM_008855	0.012907219832976371E0	0.5610937180100861E0	1.4985731386153391E0	1.4985731386153391E0	1390.1696372070387E0	927.6621883744268E0	0.004129845009769028E0	0.2144135708538277E0	1.6478296470778422E0	1.6478296470778422E0	1390.1696372070387E0	843.6367434414582E0	0.0050805320924339654E0	0.2119485111811008E0	1.6525214997378592E0	1.6525214997378592E0	927.6621883744268E0	561.3616455347676E0
Shisa9	NM_028277	0.11190894506862006E0	0.9375146813823991E0	1.3312149016195804E0	1.3312149016195804E0	57.33646639713505E0	43.07078168023694E0	0.004150668740468127E0	0.215042927847356E0	1.7395369096343363E0	1.7395369096343363E0	57.33646639713505E0	32.96076448828418E0	0.04859826428305275E0	0.4533819951782116E0	1.485076836683948E0	1.485076836683948E0	43.07078168023694E0	29.002392749192953E0
Cdkn1a	NM_007669	0.0779767423363063E0	0.8887748349334581E0	1.3379971320283859E0	1.3379971320283859E0	20.757289078515655E0	15.513702220757285E0	0.004193172546198738E0	0.21657338712137275E0	1.665660141855417E0	1.665660141855417E0	20.757289078515655E0	12.461899373658316E0	0.7060360957298709E0	0.9389818799373765E0	1.0727345575219305E0	1.0727345575219305E0	15.513702220757285E0	14.461827590037464E0
Cacna1g	NM_001177890	0.17826457560264314E0	0.9997825050579616E0	0.5221063654668204E0	-1.9153185368768493E0	3.709841230149643E0	7.105527676975625E0	0.004197736107762617E0	0.21657338712137275E0	0.22851722317859569E0	-4.3760377712031735E0	3.709841230149643E0	16.23440534830168E0	0.6646491978398524E0	0.9270444946312006E0	0.7946922993410026E0	-1.2583486725984994E0	7.105527676975625E0	8.941231320434177E0
Neto1	NM_144946	0.2398785353456337E0	0.9997825050579616E0	1.2606876369358717E0	1.2606876369358717E0	164.7852324101778E0	130.71059601305515E0	0.004207811537091343E0	0.21664093024195494E0	1.8300733965760567E0	1.8300733965760567E0	164.7852324101778E0	90.04296369669096E0	0.08123984019405506E0	0.5385408183250222E0	1.4616646921598189E0	1.4616646921598189E0	130.71059601305515E0	89.42584213340443E0
Stard10	NM_019990	0.03912157102248388E0	0.7746886095181442E0	1.3124246200809206E0	1.3124246200809206E0	136.22847060653208E0	103.7990818841334E0	0.004240229654611457E0	0.21740405143463204E0	1.4977403338383604E0	1.4977403338383604E0	136.22847060653208E0	90.95600053542671E0	0.08877696204584161E0	0.551797048048009E0	0.7806107671121213E0	-1.2810481768007271E0	103.7990818841334E0	132.9716246012585E0
Ednrb	NM_007904	0.13114797717563184E0	0.9605935290132568E0	0.7684101397435685E0	-1.3013883449452097E0	38.54473898262688E0	50.16167407094589E0	0.004250052770894132E0	0.21740405143463204E0	0.5863965923022771E0	-1.7053305103187189E0	38.54473898262688E0	65.7315193993449E0	0.3064100116089936E0	0.7806730533958521E0	0.8214581642972816E0	-1.2173474480656632E0	50.16167407094589E0	61.06418592096753E0
Cib2	NM_019686	0.32759803700447265E0	0.9997825050579616E0	0.8261235414946916E0	-1.2104727074968915E0	14.893489123389372E0	18.028162103264638E0	0.004253101075786823E0	0.21740405143463204E0	0.5510191332105879E0	-1.8148190139485065E0	14.893489123389372E0	27.028987245162305E0	0.19232717814730174E0	0.6889653659894805E0	0.7554257786463818E0	-1.3237567849377092E0	18.028162103264638E0	23.864901904153445E0
Btbd3	NM_001025431	0.7659202860422591E0	0.9997825050579616E0	1.0517500277774192E0	1.0517500277774192E0	72.28635200978577E0	68.72959363028768E0	0.004257822235032651E0	0.21740405143463204E0	0.5956742140217834E0	-1.6787699995411092E0	72.28635200978577E0	121.35215913029657E0	0.4809613592541242E0	0.8617787892272183E0	0.8764708146142342E0	-1.1409393026282746E0	68.72959363028768E0	78.41629462646513E0
Slc24a4	NM_001362345	0.016629686479347646E0	0.6143040986010738E0	1.8752451264092904E0	1.8752451264092904E0	31.798681757871776E0	16.95708006918526E0	0.004276188921807453E0	0.21758839232561628E0	2.2367234494146206E0	2.2367234494146206E0	31.798681757871776E0	14.216635394149376E0	0.1404310205602607E0	0.6291645777929156E0	1.5422485395119132E0	1.5422485395119132E0	16.95708006918526E0	10.99503720363502E0
Adra1b	NM_007416	0.2489984492746048E0	0.9997825050579616E0	1.4694540904575448E0	1.4694540904575448E0	12.76560638513942E0	8.687312157649368E0	0.0042837800429921715E0	0.21758839232561628E0	0.36165442879369214E0	-2.7650705214243505E0	12.76560638513942E0	35.2978019036555E0	0.038530720608487334E0	0.4154979585619467E0	0.46703297544852956E0	-2.141176432005939E0	8.687312157649368E0	18.601068049437494E0
Zmat4	NM_001277239	0.6253556266374048E0	0.9997825050579616E0	0.8114125896487517E0	-1.232418639736518E0	3.654425177509918E0	4.503781706285657E0	0.004295426091880209E0	0.21758839232561628E0	0.2718337811158639E0	-3.67871864892969E0	3.654425177509918E0	13.443602051623925E0	0.7392091303317476E0	0.9466592372345912E0	1.1715141759086052E0	1.1715141759086052E0	4.503781706285657E0	3.8444107625011066E0
Mroh1	NM_175457	0.19997594550007644E0	0.9997825050579616E0	0.8179256972260804E0	-1.2226049424677667E0	41.46928132701175E0	50.700548310990825E0	0.004296650971347094E0	0.21758839232561628E0	0.6193644754473686E0	-1.6145582119118107E0	41.46928132701175E0	66.95456870860791E0	0.8717470341962065E0	0.9741963504862567E0	1.0283887835337284E0	1.0283887835337284E0	50.700548310990825E0	49.300954194360855E0
Gm19461	NR_037984	0.7946439812536267E0	0.9997825050579616E0	0.8714826306656294E0	-1.1474698000994126E0	1.0571828726395653E0	1.2130854195362448E0	0.00431041360592657E0	0.2178389600066735E0	0.2028656978361426E0	-4.929369581286796E0	1.0571828726395653E0	5.211245094246866E0	0.11000043533590514E0	0.5872630716042825E0	0.3992307499579504E0	-2.5048170766037603E0	1.2130854195362448E0	3.0385570742334225E0
Meis2	NM_001159569	0.04811037941490773E0	0.8037631699071996E0	1.5462168724296512E0	1.5462168724296512E0	78.73739711450258E0	50.92260892922377E0	0.004343949215813724E0	0.21850302997526913E0	1.9622195729261327E0	1.9622195729261327E0	78.73739711450258E0	40.12670049819479E0	0.3512128171875543E0	0.8025785868851079E0	1.2555985710637985E0	1.2555985710637985E0	50.92260892922377E0	40.556440651314134E0
Slc41a3	NM_027868	0.7185486395789092E0	0.9997825050579616E0	0.8944758451371534E0	-1.1179731743864656E0	3.5589622281397375E0	3.9788242997149106E0	0.004349383529984465E0	0.21850302997526913E0	0.3914492063139338E0	-2.5546098545363294E0	3.5589622281397375E0	9.091759979928343E0	0.8265929858119578E0	0.9651591050494172E0	0.9272750646384593E0	-1.0784286541662758E0	3.9788242997149106E0	4.2908781347056255E0
Kcnk2	NM_001159850	0.009288428465265362E0	0.5178850022555772E0	1.7449474891279604E0	1.7449474891279604E0	116.00149836259614E0	66.47850384344116E0	0.004350078531454393E0	0.21850302997526913E0	1.9227009134760225E0	1.9227009134760225E0	116.00149836259614E0	60.33257567495439E0	0.41702969174123056E0	0.8359420346841114E0	1.2118111189241239E0	1.2118111189241239E0	66.47850384344116E0	54.85880002690719E0
Tmem150c	NM_001382850	0.5506795706194958E0	0.9997825050579616E0	0.8863572988122714E0	-1.1282131949948526E0	13.6066843375263E0	15.351240809726965E0	0.004398794642718553E0	0.22038386584078928E0	0.5407550408928585E0	-1.8492661637492402E0	13.6066843375263E0	25.162380946204138E0	0.05261089948596953E0	0.46496903636708375E0	0.6496207735901554E0	-1.539359639737904E0	15.351240809726965E0	23.631080522391112E0
Ablim2	NM_001177699	0.12432450193466014E0	0.9535326960072568E0	1.5500168206690663E0	1.5500168206690663E0	16.400244422269616E0	10.580688030979198E0	0.004405358706970012E0	0.22038386584078928E0	2.3980831001178333E0	2.3980831001178333E0	16.400244422269616E0	6.83889746000202E0	0.5873024974299897E0	0.9028369382301155E0	0.842103737870408E0	-1.1875021508975783E0	10.580688030979198E0	12.564589794764059E0
Arpp21	NM_001177615	0.014355507749764039E0	0.5742780884124599E0	2.008048217913782E0	2.008048217913782E0	177.9122828486402E0	88.59960695240592E0	0.004428902187262947E0	0.22111406010874585E0	2.3814861180951623E0	2.3814861180951623E0	177.9122828486402E0	74.70641188996046E0	0.6329151023441927E0	0.9165033811793238E0	1.1618702074441591E0	1.1618702074441591E0	88.59960695240592E0	76.2560278977324E0
Lzts3	NM_001291027	2.1798745961459722E-4	0.11461966147777747E0	2.0768983254245317E0	2.0768983254245317E0	59.95573942346863E0	28.867922271165234E0	0.004449013364190468E0	0.2215798117689181E0	1.8264792718629332E0	1.8264792718629332E0	59.95573942346863E0	32.8258526374166E0	0.6219611645894623E0	0.9137216380800272E0	1.114674469024754E0	1.114674469024754E0	28.867922271165234E0	25.89807434669444E0
Ccn2	NM_010217	0.009932851049968959E0	0.5301739697578464E0	1.9712107658870588E0	1.9712107658870588E0	36.89180545418079E0	18.71530233733236E0	0.004456163413958334E0	0.2215798117689181E0	2.232121111066413E0	2.232121111066413E0	36.89180545418079E0	16.527689860231387E0	0.004089188664645569E0	0.1946435974047598E0	2.3465801971401548E0	2.3465801971401548E0	18.71530233733236E0	7.975564764477787E0
Srf	NM_020493	0.06433153842483222E0	0.8561256376375221E0	1.25373465281699E0	1.25373465281699E0	90.96557283295299E0	72.55568204050545E0	0.004476079450892901E0	0.2217850583499122E0	1.4517966172367498E0	1.4517966172367498E0	90.96557283295299E0	62.65724258683746E0	0.5774931324296725E0	0.9005960143639304E0	1.078583729923929E0	1.078583729923929E0	72.55568204050545E0	67.26940155644913E0
Crim1	NM_015800	0.2516369706202182E0	0.9997825050579616E0	0.8045462549769888E0	-1.2429366165262945E0	50.46414948828071E0	62.72373922084077E0	0.004486669655300893E0	0.2217850583499122E0	0.5617297182034189E0	-1.780215586952212E0	50.46414948828071E0	89.83706550132379E0	0.7157207565643604E0	0.9414490810619556E0	1.0792522505223565E0	1.0792522505223565E0	62.72373922084077E0	58.11777477460211E0
Pde2a	NM_001143849	0.1188700108680136E0	0.9472858395674691E0	1.315269624503341E0	1.315269624503341E0	125.41176502793803E0	95.35061305418256E0	0.004487214388174487E0	0.2217850583499122E0	1.7076332641563183E0	1.7076332641563183E0	125.41176502793803E0	73.44186111875703E0	0.0011808207551090408E0	0.10193209463952242E0	1.882266477825473E0	1.882266477825473E0	95.35061305418256E0	50.65734006182712E0
Tnnt2	NM_001130177	0.06464782641574424E0	0.8577377825043834E0	0.36470608552271855E0	-2.7419339563987264E0	1.2129230195858793E0	3.3257548139002004E0	0.004506947434398361E0	0.22201168809468402E0	0.19145902264405923E0	-5.223049748139038E0	1.2129230195858793E0	6.335157271960069E0	0.3827726852620681E0	0.8207986313708246E0	1.6922833416878384E0	1.6922833416878384E0	3.3257548139002004E0	1.9652470316130282E0
Gpr153	NM_178406	0.9212271039775936E0	0.9997825050579616E0	0.9742946568216748E0	-1.0263835411580524E0	17.310975854901194E0	17.767700698855034E0	0.0045097668200352594E0	0.22201168809468402E0	0.4498039339128919E0	-2.223190871855865E0	17.310975854901194E0	38.48560350353361E0	0.7352478829874209E0	0.9463662462849759E0	0.9062435108167606E0	-1.1034561771358125E0	17.767700698855034E0	19.60587908965188E0
Arc	NM_001276684	0.004212685916931382E0	0.39060988731765073E0	1.998179473745353E0	1.998179473745353E0	98.83245014230314E0	49.461247821274675E0	0.0045467708698591035E0	0.22321344370303867E0	2.085800524493954E0	2.085800524493954E0	98.83245014230314E0	47.383462120032476E0	0.03503956865969642E0	0.4069392341502625E0	1.7611008397027046E0	1.7611008397027046E0	49.461247821274675E0	28.085414932641985E0
Matn4	NM_001252563	0.002736378993297115E0	0.3233052585962315E0	0.24355639836031276E0	-4.105825208174654E0	1.4357157208603282E0	5.8947977984809805E0	0.0045522427720767E0	0.22321344370303867E0	0.23951251021282066E0	-4.175147256865382E0	1.4357157208603282E0	5.994324553588504E0	0.12584570202412074E0	0.6085614906282829E0	0.45990582410643704E0	-2.1743582002748627E0	5.8947977984809805E0	12.817401932089327E0
Dpysl3	NM_001291455	0.03490676407786804E0	0.7501485256817955E0	0.35711205498032167E0	-2.800241509783544E0	1.0262731874584285E0	2.87381277989896E0	0.004572416684980883E0	0.2237586802691734E0	0.22882142845483075E0	-4.370220074023353E0	1.0262731874584285E0	4.485039685262756E0	0.539926581976367E0	0.8827527139101159E0	0.7240171988744529E0	-1.3811826591337693E0	2.87381277989896E0	3.969260377193456E0
Gpr4	NM_175668	0.1997651737326542E0	0.9997825050579616E0	0.6674690367960525E0	-1.4981968374145773E0	3.0879361178636393E0	4.626336125921552E0	0.004620991721290602E0	0.2255881576186535E0	0.3861847035863147E0	-2.589434513364908E0	3.0879361178636393E0	7.996008358662155E0	0.8158503659036184E0	0.9636112868338835E0	0.9221583789192165E0	-1.0844124207514279E0	4.626336125921552E0	5.016856357520372E0
Dnah7b	NM_001368717	0.02996093285272103E0	0.7069236424298495E0	0.5242394079543318E0	-1.9075254260303782E0	3.688864879110758E0	7.036603550094249E0	0.0046350620567098925E0	0.2255881576186535E0	0.40661150551967923E0	-2.4593499849984E0	3.688864879110758E0	9.072209785102167E0	0.2311560694461249E0	0.729103729005373E0	1.4864453285001535E0	1.4864453285001535E0	7.036603550094249E0	4.733846186724063E0
Fez2	NM_001285940	0.027162401655311356E0	0.694172111797011E0	0.7468895109765786E0	-1.3388861207763816E0	33.32974714184766E0	44.6247358572061E0	0.0046392411756474025E0	0.2255881576186535E0	0.6700376926434118E0	-1.4924533514746479E0	33.32974714184766E0	49.7430928256531E0	0.045848808076813845E0	0.4449817671644179E0	0.7480150574933889E0	-1.3368714840460791E0	44.6247358572061E0	59.657536850587384E0
Shank2	NM_001113373	0.24785997313593888E0	0.9997825050579616E0	0.7526478622751217E0	-1.32864258323564E0	15.956880435535684E0	21.200990842252377E0	0.0046463145804999245E0	0.2255881576186535E0	0.47517365593109434E0	-2.104493772998669E0	15.956880435535684E0	33.58115551306913E0	0.2737564716637829E0	0.7593251030516575E0	1.3478716623438807E0	1.3478716623438807E0	21.200990842252377E0	15.729235530766282E0
Cdh9	NM_009869	0.018366739510266322E0	0.6344951656715089E0	1.7065714318846643E0	1.7065714318846643E0	38.234103465984575E0	22.40404518184186E0	0.004658249511728563E0	0.22572415722225095E0	1.9901759022292373E0	1.9901759022292373E0	38.234103465984575E0	19.211419163078883E0	0.031865307569526304E0	0.39849896651128097E0	1.7259442829053242E0	1.7259442829053242E0	22.40404518184186E0	12.980746483964467E0
Fads2	NM_019699	0.7244318216876104E0	0.9997825050579616E0	0.9640090943735425E0	-1.0373346121281626E0	128.00272353825727E0	132.78165557290654E0	0.004680795800002836E0	0.22637281136099824E0	0.7300470188076791E0	-1.3697747874283648E0	128.00272353825727E0	175.33490342486803E0	0.6909596434599592E0	0.9340661585623586E0	0.9553359498456583E0	-1.0467521924214802E0	132.78165557290654E0	138.98948908429378E0
Tesc	NM_021344	0.010293060447755655E0	0.5355024281823134E0	1.6885220477599299E0	1.6885220477599299E0	62.894319806557895E0	37.24814839699391E0	0.004711325886628228E0	0.22682266238876778E0	1.8562142708369198E0	1.8562142708369198E0	62.894319806557895E0	33.883114031981044E0	0.3995478863287322E0	0.8290534773167052E0	0.8267238594146881E0	-1.2095937338835119E0	37.24814839699391E0	45.05512689976701E0
Psd	NM_028627	0.06718951142244076E0	0.8682869734336955E0	1.3515012234614137E0	1.3515012234614137E0	598.5138300133332E0	442.8511196463754E0	0.004716578989461812E0	0.22682266238876778E0	1.6451410623588447E0	1.6451410623588447E0	598.5138300133332E0	363.8069972888337E0	0.6988890297961574E0	0.9360917498522026E0	1.0726620891563354E0	1.0726620891563354E0	442.8511196463754E0	412.8524016306797E0
Stau2	NM_001111272	0.08065144614496651E0	0.8972038412981233E0	0.5796222504794413E0	-1.7252615805774163E0	6.693330057776797E0	11.547745194806328E0	0.00471763235818503E0	0.22682266238876778E0	0.3895581862686356E0	-2.567010616766784E0	6.693330057776797E0	17.181849319837273E0	0.6735634466148903E0	0.9300239979769456E0	1.1562578669152614E0	1.1562578669152614E0	11.547745194806328E0	9.987171136499283E0
Nek1	NM_001293639	0.004183088892364668E0	0.39060988731765073E0	0.3453171998736123E0	-2.89588818734197E0	3.1893830362699918E0	9.236096659643136E0	0.004739880449579498E0	0.22744983602030705E0	0.32588922040834195E0	-3.0685273932871775E0	3.1893830362699918E0	9.786709214479902E0	0.525768002431582E0	0.8772987054535276E0	1.2947864533205438E0	1.2947864533205438E0	9.236096659643136E0	7.133297259912405E0
B3gnt2	NM_016888	0.03161609848389189E0	0.7207828799192069E0	1.6154237549570885E0	1.6154237549570885E0	79.6907256710197E0	49.33115872939272E0	0.0047622157529285175E0	0.22807875562426833E0	1.964112917553514E0	1.964112917553514E0	79.6907256710197E0	40.57339318875922E0	0.8624634549904575E0	0.972094270237417E0	1.043676986411381E0	1.043676986411381E0	49.33115872939272E0	47.26669206246931E0
Dtnb	NR_149729	0.6067417085706482E0	0.9997825050579616E0	1.1162638723296954E0	1.1162638723296954E0	24.43179210801457E0	21.887111742695986E0	0.004777374923104485E0	0.22836221755257474E0	1.9144579384643148E0	1.9144579384643148E0	24.43179210801457E0	12.761728329018585E0	0.04952696166198598E0	0.4555116500009898E0	1.6000649385751688E0	1.6000649385751688E0	21.887111742695986E0	13.678889659432258E0
Gm19410	NM_001370844	0.0013365959507483805E0	0.2517834840904506E0	2.2015429314057555E0	2.2015429314057555E0	51.282418119047925E0	23.29385331872791E0	0.004793125463276141E0	0.2286727984052959E0	2.103256754781082E0	2.103256754781082E0	51.282418119047925E0	24.38238603179271E0	0.007249620114766749E0	0.24465748498131243E0	2.1007045433222324E0	2.1007045433222324E0	23.29385331872791E0	11.08859091716393E0
Vash2	NR_027352	0.7414055065518564E0	0.9997825050579616E0	0.8504865092715744E0	-1.1757976041930178E0	2.355142289537942E0	2.7691706615723706E0	0.00481374029850329E0	0.2292138034622578E0	0.22941535442603053E0	-4.358906152998691E0	2.355142289537942E0	10.265844217054363E0	0.08399392288309974E0	0.5445026531133348E0	0.3956306401066436E0	-2.527610095442675E0	2.7691706615723706E0	6.999383720193994E0
Mmd	NM_026178	0.7179272858847476E0	0.9997825050579616E0	1.0530575473630264E0	1.0530575473630264E0	273.0537992058777E0	259.296179861808E0	0.004850410097262747E0	0.22922060435132557E0	1.540085317134357E0	1.540085317134357E0	273.0537992058777E0	177.2978393910994E0	0.3472486104046864E0	0.8012355416448155E0	1.1599552798916213E0	1.1599552798916213E0	259.296179861808E0	223.53980740191554E0
Ttll5	NM_001347395	0.005506002595404439E0	0.44178520175399316E0	0.4472710701292987E0	-2.235780641280726E0	4.41505168628016E0	9.871087090439007E0	0.00485598365663099E0	0.22922060435132557E0	0.4175944216703874E0	-2.3946680034660823E0	4.41505168628016E0	10.572583006784072E0	0.9996311655592749E0	0.9999075193957829E0	1.0001468267262943E0	1.0001468267262943E0	9.871087090439007E0	9.86963796380707E0
Rnf114	NM_001360930	0.01272514347573834E0	0.5610937180100861E0	0.6679311354816009E0	-1.4971603311754083E0	19.2669098840426E0	28.84565318271997E0	0.0048560465977142905E0	0.22922060435132557E0	0.6135747521254569E0	-1.6297932673010822E0	19.2669098840426E0	31.401080010709315E0	0.4436524743140714E0	0.847424918667773E0	0.8722397945338829E0	-1.1464737177399604E0	28.84565318271997E0	33.07078324503049E0
Ccdc141	NM_001025576	0.15085117651126007E0	0.9820824881777582E0	0.7681858372716214E0	-1.3017683371405504E0	14.287404952374008E0	18.598891386905574E0	0.004856853768642424E0	0.22922060435132557E0	0.5753532389991156E0	-1.7380626929981307E0	14.287404952374008E0	24.832405527477988E0	0.8344477635864408E0	0.9667764248468094E0	1.0434874447941527E0	1.0434874447941527E0	18.598891386905574E0	17.823780707370705E0
Jam2	NM_023844	0.4509882113592898E0	0.9997825050579616E0	0.8935420259218649E0	-1.1191415411807886E0	42.14970837472457E0	47.17148959081004E0	0.004876199196329578E0	0.22922060435132557E0	0.6378733312366898E0	-1.5677093727389886E0	42.14970837472457E0	66.07849287727078E0	0.34121839935493103E0	0.7983834121612828E0	0.8547112272788745E0	-1.1699858011502648E0	47.17148959081004E0	55.18997304035526E0
Prr7	NM_001030296	0.22487778460017838E0	0.9997825050579616E0	1.188376644258542E0	1.188376644258542E0	66.13018558143192E0	55.64749686131049E0	0.004882519875276922E0	0.22922060435132557E0	1.5368694492256476E0	1.5368694492256476E0	66.13018558143192E0	43.02914968786167E0	0.6200848875774901E0	0.9128042546284557E0	0.9248763706206226E0	-1.0812255905391626E0	55.64749686131049E0	60.16749765589664E0
Ankrd24	NM_001374016	0.4671469947903709E0	0.9997825050579616E0	0.8883107296297701E0	-1.1257322090624524E0	24.32839014766009E0	27.387252383858605E0	0.004885330547208374E0	0.22922060435132557E0	0.6126084521230272E0	-1.6323640271929758E0	24.32839014766009E0	39.71278891655634E0	0.34235126831737117E0	0.7992788899900981E0	0.842809447287582E0	-1.1865078200277717E0	27.387252383858605E0	32.49518912252246E0
Asb16	NM_148953	0.20749549567494965E0	0.9997825050579616E0	0.6999938934025174E0	-1.4285838911239903E0	3.390208757507319E0	4.843197618522435E0	0.004888085561977444E0	0.22922060435132557E0	0.4280655117642984E0	-2.336091024662179E0	3.390208757507319E0	7.919836250143965E0	0.062263380470852545E0	0.4888771384246332E0	0.5628290716521529E0	-1.7767383569305626E0	4.843197618522435E0	8.605094979023564E0
Sash1	NM_175155	0.085036900415236E0	0.9049180862680267E0	0.79005966182911E0	-1.2657271954435008E0	73.29829867627062E0	92.77565001429605E0	0.00491643814992612E0	0.2300762576995051E0	0.6624144867309609E0	-1.5096288200685881E0	73.29829867627062E0	110.65322414369336E0	0.9953438716440695E0	0.9986101708484484E0	1.0008818156658115E0	1.0008818156658115E0	92.77565001429605E0	92.69391107138796E0
Maged2	NM_001199246	0.00943223875148781E0	0.519324103512105E0	0.6308982391150135E0	-1.5850416723348926E0	17.226099142199548E0	27.304084992158632E0	0.004942420520359644E0	0.2300762576995051E0	0.5863072243773034E0	-1.7055904454564164E0	17.226099142199548E0	29.380670109420524E0	0.09484632737972772E0	0.5616911786568921E0	0.7223492896570608E0	-1.384371818894922E0	27.304084992158632E0	37.79900580385618E0
Amigo2	NM_001164602	0.5210652332867165E0	0.9997825050579616E0	0.8214558415477198E0	-1.2173508902388253E0	6.488710967120165E0	7.899038072326161E0	0.00494818525074693E0	0.2300762576995051E0	0.3989592828480014E0	-2.506521449661287E0	6.488710967120165E0	16.26409321973913E0	0.23530516107310293E0	0.732166021574446E0	0.670156960505942E0	-1.4921877394887304E0	7.899038072326161E0	11.786847765279793E0
Pla2g7	NM_013737	0.9771417266263558E0	0.9997825050579616E0	0.9968241156299551E0	-1.00318600274637E0	116.03663172218701E0	116.40632474953343E0	0.004948574374008127E0	0.2300762576995051E0	0.7162017354326623E0	-1.3962546452025744E0	116.03663172218701E0	162.01668605576396E0	0.09765372125134883E0	0.5667379743301456E0	0.8162834601866974E0	-1.225064635967613E0	116.40632474953343E0	142.6052718536149E0
Kcnip4	NM_001199242	0.9568997849284383E0	0.9997825050579616E0	1.0152375542973366E0	1.0152375542973366E0	23.888151716575777E0	23.529617886435634E0	0.004954275687450906E0	0.2300762576995051E0	0.43155280547189245E0	-2.3172135305817894E0	23.888151716575777E0	55.35394837824E0	0.9734416677226312E0	0.9955429258082102E0	0.9897583561612765E0	-1.0103476204822812E0	23.529617886435634E0	23.77309344241757E0
Hpca	NM_010471	0.020598417726128797E0	0.6549784660354996E0	1.7212354406551142E0	1.7212354406551142E0	1038.518606379012E0	603.356508847938E0	0.004966727949026393E0	0.2300762576995051E0	2.0243581196589897E0	2.0243581196589897E0	1038.518606379012E0	513.0113077788596E0	0.7323860819028664E0	0.945286587894002E0	1.0923524465206822E0	1.0923524465206822E0	603.356508847938E0	552.3460040481671E0
Hsd11b1	NM_001044751	0.5823954183417476E0	0.9997825050579616E0	1.1350677278326784E0	1.1350677278326784E0	10.547788479241978E0	9.292651196578502E0	0.004974563624105814E0	0.2300762576995051E0	0.5019221019086298E0	-1.992341034988016E0	10.547788479241978E0	21.01479181556764E0	0.2709278280229404E0	0.7579225202320589E0	0.7547101142290089E0	-1.3250120558163878E0	9.292651196578502E0	12.3128748659631E0
Irx5	NM_018826	0.0024739810075886204E0	0.3201020557096208E0	0.24406423371460362E0	-4.097282034242467E0	0.5078288691225307E0	2.080718101925414E0	0.005005546671208925E0	0.2300762576995051E0	0.24811389741230297E0	-4.030407044625361E0	0.5078288691225307E0	2.046757051575578E0	0.473846272890228E0	0.8588212012580555E0	0.7069843625674821E0	-1.4144584420062747E0	2.080718101925414E0	2.943089284703674E0
Cplx2	NM_009946	0.12059552562230944E0	0.9504666723218349E0	1.3120529209668677E0	1.3120529209668677E0	1500.5516802061873E0	1143.6670398175797E0	0.0050108103008381045E0	0.2300762576995051E0	1.6914191697929106E0	1.6914191697929106E0	1500.5516802061873E0	887.1554177725839E0	0.6205546351311344E0	0.9129551614492448E0	1.1000904715727207E0	1.1000904715727207E0	1143.6670398175797E0	1039.6118040933134E0
Palm	NM_001161747	0.6408649077193367E0	0.9997825050579616E0	1.0748557255247129E0	1.0748557255247129E0	202.7892194412917E0	188.6664550652097E0	0.005011542992271332E0	0.2300762576995051E0	1.5924395221017993E0	1.5924395221017993E0	202.7892194412917E0	127.3450053372438E0	0.3477705383611271E0	0.8012989302380908E0	1.1738982241040257E0	1.1738982241040257E0	188.6664550652097E0	160.71789801812574E0
Penk	NM_001002927	0.0060355211467573175E0	0.46321687608637757E0	2.1032353382392506E0	2.1032353382392506E0	17.66750686317984E0	8.400156911575293E0	0.005019114773491271E0	0.2300762576995051E0	2.2622302704747663E0	2.2622302704747663E0	17.66750686317984E0	7.8097738739354865E0	0.69591526381665E0	0.9349212165039988E0	0.8884285845056022E0	-1.1255828745722827E0	8.400156911575293E0	9.455072763389145E0
Arpp21	NM_028755	0.011737142069421324E0	0.5506019468123767E0	2.0054851245484517E0	2.0054851245484517E0	835.5516652472805E0	416.63319015413316E0	0.005023343673782172E0	0.2300762576995051E0	2.2916277890920544E0	2.2916277890920544E0	835.5516652472805E0	364.610548547383E0	0.8087497620114544E0	0.9606202685349884E0	0.9290338989631859E0	-1.0763869877256504E0	416.63319015413316E0	448.45854453653556E0
Spry2	NM_011897	0.015728669044540892E0	0.595281193757278E0	1.3674000698589672E0	1.3674000698589672E0	92.54261201608648E0	67.67778798316962E0	0.005027361273731751E0	0.2300762576995051E0	1.4766178591839285E0	1.4766178591839285E0	92.54261201608648E0	62.67201188209342E0	0.6556399145358587E0	0.9229463883930829E0	0.9379425294256273E0	-1.066163404075914E0	67.67778798316962E0	72.15558081646411E0
Smug1	NM_027885	0.5932611969330914E0	0.9997825050579616E0	0.9290656221391682E0	-1.0763502342251194E0	31.383579017488607E0	33.77972262629641E0	0.005064611674884282E0	0.23135258469762526E0	1.5171876341106727E0	1.5171876341106727E0	31.383579017488607E0	20.685364362256134E0	0.7510788009998908E0	0.9499186493915199E0	0.952648128830732E0	-1.0497055205759833E0	33.77972262629641E0	35.4587613243488E0
Pvalb	NM_001330686	0.5243478189143836E0	0.9997825050579616E0	1.218283955988937E0	1.218283955988937E0	50.217634821015885E0	41.21997550255182E0	0.005099331130626036E0	0.23250880116450412E0	0.39499754649752356E0	-2.531661294777864E0	50.217634821015885E0	127.13404239165499E0	0.011922187365431661E0	0.29435433584759674E0	0.42387181884073133E0	-2.3592037865007187E0	41.21997550255182E0	97.2463222850871E0
Rimkla	NM_177572	0.7125865691464937E0	0.9997825050579616E0	0.9345876544873121E0	-1.069990594460154E0	19.44922043345737E0	20.81048293338163E0	0.0051355016841052046E0	0.23309864171413705E0	0.5775455970926814E0	-1.731465022041412E0	19.44922043345737E0	33.67564488650455E0	0.11040360666800636E0	0.5873387217649071E0	0.7235759817304434E0	-1.3820248671169049E0	20.81048293338163E0	28.760604910645363E0
Cobll1	NM_177025	0.0016526842620365654E0	0.2669463148216316E0	0.22553792112713125E0	-4.433844184616386E0	0.9847459818181699E0	4.366210244808846E0	0.005137061208922352E0	0.23309864171413705E0	0.24297066643686188E0	-4.1157231638900695E0	0.9847459818181699E0	4.052941847916712E0	0.039219171405142444E0	0.41885193730997633E0	2.9548877390239254E0	2.9548877390239254E0	4.366210244808846E0	1.4776230538799136E0
Esrrg	NM_011935	0.2462138548175501E0	0.9997825050579616E0	0.6114761986244509E0	-1.6353866303374598E0	3.7105861310788613E0	6.06824294948197E0	0.005140564064832464E0	0.23309864171413705E0	0.28174473009872675E0	-3.5493121722262133E0	3.7105861310788613E0	13.170028521131973E0	0.5414086956808866E0	0.8835235838543221E0	0.7523997773897104E0	-1.3290806696797353E0	6.06824294948197E0	8.065184403076827E0
Slco2a1	NM_033314	0.28765005837304447E0	0.9997825050579616E0	0.541975606309713E0	-1.8451014923143019E0	0.8028340997880896E0	1.4813103955998135E0	0.005186079196261904E0	0.23473182266890188E0	0.1810695947342298E0	-5.522738378399639E0	0.8028340997880896E0	4.433842694387608E0	0.42105812798597025E0	0.8381811019927273E0	0.6046986499980677E0	-1.6537162766994693E0	1.4813103955998135E0	2.4496671120475417E0
Parva	NM_020606	0.31244473046567645E0	0.9997825050579616E0	0.8750481961929334E0	-1.1427941961947852E0	59.26573128481401E0	67.72853374552516E0	0.005201505033097022E0	0.23499962318633769E0	0.6736374764709673E0	-1.4844779795191494E0	59.26573128481401E0	87.97867303240552E0	0.6935036654040866E0	0.9344940384572866E0	0.9440622315826982E0	-1.0592522045114796E0	67.72853374552516E0	71.74159867827765E0
Pitpnm1	NR_075078	0.2647115412313937E0	0.9997825050579616E0	0.8898938185943472E0	-1.1237295721185856E0	120.81784591451787E0	135.76658629381035E0	0.005230199987992693E0	0.23560410663456716E0	0.73154369357256E0	-1.3669723473609747E0	120.81784591451787E0	165.15465443286507E0	0.1608720407365913E0	0.6554609884170127E0	0.8505900700806819E0	-1.1756544488053404E0	135.76658629381035E0	159.6145911754323E0
Gpr158	NM_001004761	0.006437843215207007E0	0.4690669278190189E0	1.4558003447417467E0	1.4558003447417467E0	262.93528987146055E0	180.61219096503518E0	0.005242579283660433E0	0.23560410663456716E0	1.5099597595285377E0	1.5099597595285377E0	262.93528987146055E0	174.13397159243374E0	0.03351114423582424E0	0.40319421007786005E0	1.3827995619480873E0	1.3827995619480873E0	180.61219096503518E0	130.61342795812635E0
Rimbp2	NM_001378900	0.6043296090646658E0	0.9997825050579616E0	1.1004322925945305E0	1.1004322925945305E0	23.59398413887275E0	21.440650458597798E0	0.005268612147707644E0	0.23560410663456716E0	1.7430677751644492E0	1.7430677751644492E0	23.59398413887275E0	13.535896007627573E0	1.952619341455258E-4	0.038604065428307036E0	2.19140863950928E0	2.19140863950928E0	21.440650458597798E0	9.783958168294427E0
Srr	NM_001163311	0.37042121439559594E0	0.9997825050579616E0	1.1801110491284057E0	1.1801110491284057E0	85.84663024762185E0	72.74453561893652E0	0.0052715369131703495E0	0.23560410663456716E0	1.7387593964228527E0	1.7387593964228527E0	85.84663024762185E0	49.37234583705717E0	0.049692083578992484E0	0.45635097045248657E0	1.4950135106695375E0	1.4950135106695375E0	72.74453561893652E0	48.65811251856721E0
Icmt	NR_161306	0.07802696921639195E0	0.8887748349334581E0	0.4498547766696637E0	-2.2229396059838162E0	1.2751915463041652E0	2.8346737934952744E0	0.005302424054279175E0	0.23560410663456716E0	0.2602893361141797E0	-3.8418784838781694E0	1.2751915463041652E0	4.899130964569305E0	0.5523729269766298E0	0.8902884069897249E0	0.746410155091191E0	-1.3397459736836341E0	2.8346737934952744E0	3.7977428015418075E0
Cyrib	NM_001360036	0.28022890025762737E0	0.9997825050579616E0	1.1981104633443975E0	1.1981104633443975E0	70.1872335694251E0	58.581604715732915E0	0.005305436929970812E0	0.23560410663456716E0	1.6498995263771197E0	1.6498995263771197E0	70.1872335694251E0	42.54030772621866E0	0.9066961912892806E0	0.9836956781106745E0	0.9785293381001053E0	-1.0219417661422208E0	58.581604715732915E0	59.866988586641554E0
Map3k20	NM_001164791	0.11707332073141485E0	0.9425085875334439E0	0.7295516241873987E0	-1.3707049190848373E0	8.614225103147064E0	11.807560722987771E0	0.005306389323977829E0	0.23560410663456716E0	0.5491254583836522E0	-1.8210774691515752E0	8.614225103147064E0	15.68717124954102E0	0.9479909582896072E0	0.990432931098802E0	0.9855571557550041E0	-1.014654496860643E0	11.807560722987771E0	11.980594584534646E0
Anks1b	NM_181398	0.03113469465294616E0	0.7167898190916516E0	1.5260037256318375E0	1.5260037256318375E0	69.66230562020529E0	45.650154354218095E0	0.0053102270394127325E0	0.23560410663456716E0	1.7968477224427715E0	1.7968477224427715E0	69.66230562020529E0	38.76917601314652E0	0.4705797023243115E0	0.8576280371342707E0	1.1698717965066707E0	1.1698717965066707E0	45.650154354218095E0	39.02150174962167E0
Cd38	NM_007646	0.47230542588606994E0	0.9997825050579616E0	0.7987712849362092E0	-1.2519228205353692E0	3.4475005682655078E0	4.316004635220243E0	0.005315888339851153E0	0.23560410663456716E0	0.39561969903409977E0	-2.527679997840064E0	3.4475005682655078E0	8.714178228946977E0	0.21549935163042847E0	0.7119109838159502E0	0.6536148729244334E0	-1.5299529454183844E0	4.316004635220243E0	6.603284004094611E0
2310022B05Rik	NM_175149	0.9636494444460645E0	0.9997825050579616E0	0.9949406035588602E0	-1.0050851240999137E0	102.79769805113139E0	103.32043710290681E0	0.005320275777769783E0	0.23560410663456716E0	0.717607406150412E0	-1.393519620100462E0	102.79769805113139E0	143.2506091354146E0	0.03791926974403074E0	0.41482908950165187E0	0.7749362628337467E0	-1.290428707443954E0	103.32043710290681E0	133.32765810324838E0
Clmn	NR_104435	0.22468528403813948E0	0.9997825050579616E0	0.6544523726809592E0	-1.527995071518356E0	3.9836684143097902E0	6.0870257036287025E0	0.005321755400573725E0	0.23560410663456716E0	0.3541037898285475E0	-2.8240307749436604E0	3.9836684143097902E0	11.250002199181859E0	0.6211234366037743E0	0.913132818946552E0	1.2109892225604744E0	1.2109892225604744E0	6.0870257036287025E0	5.026490401589622E0
Ddn	NM_001013741	6.648551910636612E-4	0.19284811354052936E0	1.8402857773290744E0	1.8402857773290744E0	1705.3004433229776E0	926.6497977276067E0	0.005329288051176427E0	0.23560410663456716E0	1.706447296992366E0	1.706447296992366E0	1705.3004433229776E0	999.3279290421635E0	0.2941894166318175E0	0.7734883983615708E0	1.23003940990398E0	1.23003940990398E0	926.6497977276067E0	753.3496815357674E0
Whrn	NM_001008793	0.14094157104054175E0	0.9718440416085123E0	0.6562089570050325E0	-1.523904831418403E0	9.037704502174009E0	13.772601555794822E0	0.005342745421818235E0	0.23577726358820367E0	0.42662611376129767E0	-2.3439727849371916E0	9.037704502174009E0	21.184133391400202E0	0.16088804903239587E0	0.6554609884170127E0	1.5622628837569619E0	1.5622628837569619E0	13.772601555794822E0	8.815802832538775E0
Hpcal4	NM_174998	0.33556785202475026E0	0.9997825050579616E0	1.1630867403616232E0	1.1630867403616232E0	828.5591997460087E0	712.3795422931189E0	0.005384285726729848E0	0.2365963967288271E0	1.5958895499987424E0	1.5958895499987424E0	828.5591997460087E0	519.1832979585972E0	0.009940213162775564E0	0.2750867725550644E0	1.5616245784554987E0	1.5616245784554987E0	712.3795422931189E0	456.17849009375044E0
Cd47	NM_001368416	0.5746410464881212E0	0.9997825050579616E0	0.9041992411344044E0	-1.1059509392480846E0	18.142014780795957E0	20.064178286673926E0	0.005394657473616286E0	0.2365963967288271E0	0.5866023577362237E0	-1.7047323230324758E0	18.142014780795957E0	30.9272790017558E0	0.23816726105356031E0	0.7348638154950775E0	0.7914162735963468E0	-1.2635575402762556E0	20.064178286673926E0	25.35224376357396E0
Cdc42bpa	NM_001033285	0.020811415986886284E0	0.6549784660354996E0	0.7198178261707855E0	-1.389240393391894E0	47.735120035896394E0	66.31555693727799E0	0.005407139916391789E0	0.2365963967288271E0	0.6547149818079924E0	-1.5273821858154286E0	47.735120035896394E0	72.90977198058933E0	0.5288841669914137E0	0.8783196393869689E0	1.1040526067714451E0	1.1040526067714451E0	66.31555693727799E0	60.06557706629851E0
Pde7b	NM_001347366	0.06384894987616624E0	0.8561256376375221E0	1.4413497414435863E0	1.4413497414435863E0	143.42610450244362E0	99.50819039853222E0	0.0054230230979513344E0	0.2365963967288271E0	1.7996969976009003E0	1.7996969976009003E0	143.42610450244362E0	79.6945845293062E0	0.9465155063484767E0	0.990134712007399E0	1.014713392163844E0	1.014713392163844E0	99.50819039853222E0	98.06531693282787E0
Cadps	NM_001359920	0.6773421806413927E0	0.9997825050579616E0	0.9048309596045473E0	-1.1051788064778927E0	23.36140384222787E0	25.818528416001453E0	0.005433213380539204E0	0.2365963967288271E0	0.48956008368690335E0	-2.042650194168091E0	23.36140384222787E0	47.71917609436594E0	0.9681126205722087E0	0.9950495155723709E0	0.9894370282132133E0	-1.0106757393200272E0	25.818528416001453E0	26.094160294997398E0
Tomm70a	NM_138599	0.08915855977546457E0	0.9086420327282727E0	1.261550301440589E0	1.261550301440589E0	388.765219603046E0	308.1646599101973E0	0.005443172090487943E0	0.2365963967288271E0	1.5020393777574383E0	1.5020393777574383E0	388.765219603046E0	258.8249185473932E0	0.6511896244520171E0	0.9211412580934254E0	0.9341435115269248E0	-1.0704993265600358E0	308.1646599101973E0	329.8900609034687E0
Noc2l	NM_021303	0.6035010777779695E0	0.9997825050579616E0	1.0599554054464266E0	1.0599554054464266E0	68.30231521671887E0	64.43885739509165E0	0.005444800350815897E0	0.2365963967288271E0	1.3979367460071614E0	1.3979367460071614E0	68.30231521671887E0	48.85937465468765E0	0.21723595771277068E0	0.7137843125557713E0	1.1666896480472346E0	1.1666896480472346E0	64.43885739509165E0	55.23221835639598E0
Mrps17	NM_001356955	0.9762771759672497E0	0.9997825050579616E0	0.9849441284591339E0	-1.0152860158315982E0	2.7613192255098467E0	2.803528794907087E0	0.00544658659865029E0	0.2365963967288271E0	4.82882073513902E0	4.82882073513902E0	2.7613192255098467E0	0.5718413204731132E0	0.9162002450964658E0	0.9849153116073567E0	0.9421769085672488E0	-1.0613717985518045E0	2.803528794907087E0	2.975586399342308E0
Slc22a5	NM_001362711	0.002351065322346887E0	0.3081882556394578E0	0.2656343874235642E0	-3.7645728390031885E0	1.2729650998831326E0	4.792169840019023E0	0.0054474709561244125E0	0.2365963967288271E0	0.274109286910528E0	-3.648179933160783E0	1.2729650998831326E0	4.644005733007657E0	0.09418525619922931E0	0.5596737339260381E0	2.2375073824521445E0	2.2375073824521445E0	4.792169840019023E0	2.1417448172918E0
Shisal1	NM_001347543	0.4696864416124736E0	0.9997825050579616E0	0.6833701529306593E0	-1.4633357861935605E0	1.4353748564110824E0	2.1004353939887803E0	0.005476618063871684E0	0.23744502142537002E0	0.21120406851617995E0	-4.7347572753949665E0	1.4353748564110824E0	6.796151544311377E0	0.18779123593049812E0	0.6847723482991221E0	0.46956808677298945E0	-2.1296166161382373E0	2.1004353939887803E0	4.473122116163372E0
Lrrc10b	NM_001111140	0.001864843407624614E0	0.281011433735531E0	2.5312239061872224E0	2.5312239061872224E0	340.3256331085976E0	134.4510188437772E0	0.005494912121198244E0	0.2376767062582097E0	2.4283638353881405E0	2.4283638353881405E0	340.3256331085976E0	140.14606384310656E0	0.9317360457188171E0	0.9884097226068478E0	0.9722124834310967E0	-1.0285817319181467E0	134.4510188437772E0	138.29386182049174E0
Phactr1	NM_001302635	0.014298405232271697E0	0.5742780884124599E0	1.7566200173286899E0	1.7566200173286899E0	669.6872881572306E0	381.23628419971607E0	0.005513700203603158E0	0.2376767062582097E0	1.980284384672651E0	1.980284384672651E0	669.6872881572306E0	338.177331165459E0	0.09374956070752763E0	0.5589768097683075E0	1.5292300320635897E0	1.5292300320635897E0	381.23628419971607E0	249.29950119097794E0
Ankrd9	NM_001361916	0.07561579743547406E0	0.8816626087780971E0	0.5061730554664235E0	-1.9756089131977392E0	1.6005378940418054E0	3.1620369293797292E0	0.0055225647610637205E0	0.2376767062582097E0	0.3221522540863109E0	-3.104122312712673E0	1.6005378940418054E0	4.96826538923732E0	0.17158327912693955E0	0.6665101504344635E0	0.5678355613338936E0	-1.761073219244874E0	3.1620369293797292E0	5.568578554593936E0
Adarb1	NM_001024838	0.419288706764689E0	0.9997825050579616E0	1.2790457124332373E0	1.2790457124332373E0	22.89375534218189E0	17.899090798427487E0	0.005523930640064382E0	0.2376767062582097E0	0.40523960086343486E0	-2.467675907955004E0	22.89375534218189E0	56.49436850051839E0	0.4168315085338109E0	0.8358614954881588E0	0.7609423044707114E0	-1.3141600803697857E0	17.899090798427487E0	23.522270602207556E0
Sptlc2	NM_011479	0.24904242016254047E0	0.9997825050579616E0	0.8408516690436061E0	-1.1892703990674252E0	35.991150987001674E0	42.80321049720743E0	0.005530049208856496E0	0.2376767062582097E0	0.6399821917320091E0	-1.5625434784265801E0	35.991150987001674E0	56.23773825580585E0	0.21296422908389886E0	0.7086286513195628E0	0.8132942118128699E0	-1.2295673391932231E0	42.80321049720743E0	52.629429639978774E0
Gk	NM_001294140	0.023726588478455178E0	0.6695850109636315E0	0.6575914250604448E0	-1.5207010947688095E0	8.833823122226093E0	13.433604492963243E0	0.005549435084592451E0	0.2380958146623841E0	0.5768929286342958E0	-1.7334239169257013E0	8.833823122226093E0	15.31276027795798E0	0.3479565344628003E0	0.8014025942385073E0	0.8259037403591213E0	-1.2107948555423393E0	13.433604492963243E0	16.265339211470348E0
Uspl1	NM_001115151	0.06429507935069012E0	0.8561256376375221E0	0.5014837800687618E0	-1.994082440438818E0	1.9096872005943588E0	3.8080737134359732E0	0.005570729685504777E0	0.23828253513271686E0	0.3320417061664339E0	-3.01166986384161E0	1.9096872005943588E0	5.751347391394079E0	0.0516767213067672E0	0.46087578984270583E0	0.45704950578583653E0	-2.1879467920671556E0	3.8080737134359732E0	8.331862665267499E0
Ano1	NM_001242349	0.009359647191226138E0	0.5186712062763517E0	0.2801894029692227E0	-3.5690143503030507E0	1.4288968421230106E0	5.099753334639738E0	0.005573071068130552E0	0.23828253513271686E0	0.2347109488542428E0	-4.260559658088244E0	1.4288968421230106E0	6.0879002411189855E0	0.727936455552524E0	0.9443143753513911E0	1.203983568749124E0	1.203983568749124E0	5.099753334639738E0	4.235733333087024E0
Slc6a7	NM_201353	0.5067347020657418E0	0.9997825050579616E0	0.889655714670487E0	-1.124030322640464E0	40.8933233725349E0	45.96533546427122E0	0.005632667121312353E0	0.24015849238412265E0	0.5936858311918343E0	-1.6843925649909537E0	40.8933233725349E0	68.8804098464686E0	0.5962944523623831E0	0.9050067433047703E0	1.1087703581603452E0	1.1087703581603452E0	45.96533546427122E0	41.45613663458337E0
Akna	NM_001045514	0.0012242629787420527E0	0.2441954507594872E0	0.16852819583439055E0	-5.9337251849695285E0	0.5479464719771593E0	3.25136378078607E0	0.005671306253729183E0	0.24015849238412265E0	0.19677458999638103E0	-5.081956974314577E0	0.5479464719771593E0	2.7846403948153915E0	0.2319242937146095E0	0.7296683730832775E0	2.03499102706603E0	2.03499102706603E0	3.25136378078607E0	1.5977288044723021E0
Skil	NM_011386	0.417592802085965E0	0.9997825050579616E0	1.2183472174635221E0	1.2183472174635221E0	75.00335016148631E0	61.56155575882206E0	0.005671820425011654E0	0.24015849238412265E0	2.0597079934793174E0	2.0597079934793174E0	75.00335016148631E0	36.41455507233747E0	0.17923233451841267E0	0.6754454715532372E0	1.4359358265160789E0	1.4359358265160789E0	61.56155575882206E0	42.8720800902259E0
Gjb6	NM_001271663	0.47588528731165913E0	0.9997825050579616E0	0.6801982852226311E0	-1.4701595427761138E0	0.7825269479648537E0	1.150439460029997E0	0.005672988398298233E0	0.24015849238412265E0	0.20566717989333086E0	-4.862224495510899E0	0.7825269479648537E0	3.8048216947920945E0	0.042736414215606595E0	0.4355951726135955E0	0.30881752727186945E0	-3.2381581733204015E0	1.150439460029997E0	3.7253049404064438E0
Ndrg2	NM_001360266	0.18957625738571923E0	0.9997825050579616E0	1.1971456447408086E0	1.1971456447408086E0	82.13711373552619E0	68.61079443120686E0	0.005685612047021705E0	0.24015849238412265E0	0.6666425793647262E0	-1.5000541983876055E0	82.13711373552619E0	123.2101223024164E0	0.5843765735513586E0	0.9023852481304363E0	0.9203020605157762E0	-1.0865997620819816E0	68.61079443120686E0	74.55247290520512E0
Gpr137	NM_207220	0.22455837426691228E0	0.9997825050579616E0	0.8416321130687676E0	-1.18816759065168E0	37.87543705968468E0	45.00236679608489E0	0.005693293050143329E0	0.24015849238412265E0	0.6570858095837822E0	-1.521871246364961E0	37.87543705968468E0	57.64153860463993E0	0.03333541015413358E0	0.40319421007786005E0	0.7168974967746443E0	-1.3948995560718893E0	45.00236679608489E0	62.77378146604315E0
Npas2	NM_008719	0.001889660261616762E0	0.28302529724445474E0	1.6286615212463802E0	1.6286615212463802E0	61.07855199736071E0	37.50229940388017E0	0.005693913318607973E0	0.24015849238412265E0	1.5926015635943174E0	1.5926015635943174E0	61.07855199736071E0	38.351432896696075E0	0.027576001820239924E0	0.37689235587812314E0	1.4741512047638508E0	1.4741512047638508E0	37.50229940388017E0	25.439927249449145E0
Pot1b	NR_151542	7.159578499224992E-4	0.19443369610038158E0	0.1404954398611372E0	-7.117668737066338E0	0.39107828974872294E0	2.7835657166898566E0	0.005694690103876335E0	0.24015849238412265E0	0.18081814168135452E0	-5.5304185227290015E0	0.39107828974872294E0	2.162826617463517E0	0.4655321977192877E0	0.8552265780053279E0	1.5639583561644261E0	1.5639583561644261E0	2.7835657166898566E0	1.7798208665328474E0
Arpp19	NM_021548	0.003640647325870462E0	0.3657370624562469E0	1.5819347489841782E0	1.5819347489841782E0	305.73468476482134E0	193.26630568115752E0	0.005724119567662894E0	0.2404231331877875E0	1.5946393780889054E0	1.5946393780889054E0	305.73468476482134E0	191.72653639798423E0	0.8910991670451054E0	0.9779779153660368E0	1.02411414037707E0	1.02411414037707E0	193.26630568115752E0	188.71559141835357E0
Cpne5	NM_153166	0.3843787007424473E0	0.9997825050579616E0	1.2003371079601235E0	1.2003371079601235E0	140.1081451060927E0	116.7239970979446E0	0.005728979654624723E0	0.2404231331877875E0	1.8615386755401195E0	1.8615386755401195E0	140.1081451060927E0	75.26469739633033E0	0.2321205087178637E0	0.7298121148951082E0	1.3190303015267768E0	1.3190303015267768E0	116.7239970979446E0	88.49227873145648E0
Ank1	NM_001310437	0.3903102297182257E0	0.9997825050579616E0	1.2506082453740948E0	1.2506082453740948E0	20.55758645437502E0	16.438070459247307E0	0.005730151153142347E0	0.2404231331877875E0	0.4640018539294233E0	-2.1551638027552027E0	20.55758645437502E0	44.3049661984797E0	0.26846444448521894E0	0.7565095120022962E0	0.7273532306269961E0	-1.3748478151914933E0	16.438070459247307E0	22.59984525685999E0
Trpc4	NR_046161	0.0077318766043917506E0	0.4919431727970279E0	0.2031526217423561E0	-4.922407554593257E0	0.7718567048225168E0	3.7993932748818144E0	0.005758389437270981E0	0.24119843756487752E0	0.171515506683327E0	-5.830376619219176E0	0.7718567048225168E0	4.500215285184759E0	0.4733162463613934E0	0.8586892083636114E0	1.5940175875421798E0	1.5940175875421798E0	3.7993932748818144E0	2.3835328446658544E0
Tmie	NM_146260	0.09449190781384081E0	0.918506952274016E0	0.6162160527863795E0	-1.6228074479368764E0	5.581663165435548E0	9.057964556743729E0	0.0057757162466877685E0	0.24133387813337806E0	0.4258206394220445E0	-2.3484065999179244E0	5.581663165435548E0	13.108014616227612E0	0.29953661099466133E0	0.7768266276579275E0	0.7194071077325691E0	-1.390033527958606E0	9.057964556743729E0	12.590874428934496E0
C2cd2	NM_174847	0.25194070726180173E0	0.9997825050579616E0	0.8069599017795601E0	-1.2392189473042408E0	13.347809913144651E0	16.540858949384223E0	0.005788505321741292E0	0.24133387813337806E0	0.5757344365937026E0	-1.736911910144612E0	13.347809913144651E0	23.183970012487265E0	0.4666649940896826E0	0.8558437319666866E0	0.860137053501887E0	-1.1626054195999198E0	16.540858949384223E0	19.230492259391937E0
Fnbp1l	NM_001114665	0.23595153518823556E0	0.9997825050579616E0	1.3043908499257644E0	1.3043908499257644E0	91.4407061275539E0	70.10222904642268E0	0.005790919343385797E0	0.24133387813337806E0	1.9408496047444646E0	1.9408496047444646E0	91.4407061275539E0	47.11375157767214E0	0.051480850772144184E0	0.46012523151247714E0	1.621494498146136E0	1.621494498146136E0	70.10222904642268E0	43.23309707592037E0
Sfxn5	NM_178639	0.9601724552605447E0	0.9997825050579616E0	1.0044197973713824E0	1.0044197973713824E0	171.41601326831122E0	170.66172303345238E0	0.005802441716543889E0	0.24140697330126115E0	0.7705064254023578E0	-1.2978477103261026E0	171.41601326831122E0	222.47188033350665E0	0.062256831686520596E0	0.4888771384246332E0	0.8337243835512034E0	-1.1994371518085567E0	170.66172303345238E0	204.69801099798485E0
Trank1	NM_001164659	0.001329125855326103E0	0.2517834840904506E0	1.5546777899669224E0	1.5546777899669224E0	649.478856733592E0	417.75785370125493E0	0.0058243506164145885E0	0.24166388800268504E0	1.5005368110417683E0	1.5005368110417683E0	649.478856733592E0	432.83100551374145E0	0.0032175985478389143E0	0.17361684042083644E0	1.563660257618002E0	1.563660257618002E0	417.75785370125493E0	267.16663780765606E0
Kdm2b	NM_001378864	0.002866213624972933E0	0.32492081336677103E0	0.2538853982516812E0	-3.9387850064881706E0	0.7821392269811566E0	3.0806782602196274E0	0.005828174533630085E0	0.24166388800268504E0	0.25842992745651966E0	-3.8695208788008815E0	0.7821392269811566E0	3.026504068932767E0	0.736323866139146E0	0.9463662462849759E0	0.8480514074940967E0	-1.1791737990918445E0	3.0806782602196274E0	3.6326550878828323E0
Tspan9	NM_001379133	0.18317960519887025E0	0.9997825050579616E0	0.5593998032393701E0	-1.7876302319185742E0	1.3028793766026083E0	2.329066562158048E0	0.00584495463083367E0	0.24195370819395728E0	0.2783401311601553E0	-3.592726624909887E0	1.3028793766026083E0	4.680889425366186E0	0.3674905688293042E0	0.8117667802256535E0	0.6521982976970082E0	-1.5332760044469942E0	2.329066562158048E0	3.5711018725167887E0
Gnb5	NM_138719	0.02306891529630145E0	0.6671178738288026E0	1.3079317064511273E0	1.3079317064511273E0	242.64429228587943E0	185.5175549985386E0	0.005868731777671755E0	0.2424435674882956E0	1.4171446216367778E0	1.4171446216367778E0	242.64429228587943E0	171.22055757839982E0	0.6847601423266741E0	0.9326358337754559E0	0.9484093503168027E0	-1.0543970276821544E0	185.5175549985386E0	195.60915857331972E0
Btbd19	NM_001384196	0.33931225237549184E0	0.9997825050579616E0	1.2158991727364243E0	1.2158991727364243E0	13.610225542422397E0	11.193547826660744E0	0.005876409052947399E0	0.2424435674882956E0	1.8398046865203177E0	1.8398046865203177E0	13.610225542422397E0	7.39764695793001E0	0.8191730967647524E0	0.9636112868338835E0	0.9490406294746165E0	-1.0536956679648102E0	11.193547826660744E0	11.794592854109343E0
Tshz2	NM_080455	0.6382452235838902E0	0.9997825050579616E0	0.8947165202445747E0	-1.117672444146494E0	10.96165014282392E0	12.25153430700878E0	0.0059159123172794195E0	0.24253109863014624E0	0.49896712394444176E0	-2.004140056552797E0	10.96165014282392E0	21.968682137151113E0	0.7058715257212094E0	0.9389818799373765E0	0.9058095927202288E0	-1.103984775649051E0	12.25153430700878E0	13.525507353279739E0
Wls	NM_026582	0.01649542950678709E0	0.6130098487236532E0	0.7050573298112929E0	-1.4183243797602216E0	32.58093517282594E0	46.210334671006336E0	0.005921364807657557E0	0.24253109863014624E0	0.6508524746453206E0	-1.5364464897286376E0	32.58093517282594E0	50.058863478364714E0	0.2219615234937696E0	0.7203220737295647E0	0.8219773313718551E0	-1.2165785622470031E0	46.210334671006336E0	56.21850251500573E0
Patz1	NM_019574	0.6775519072333531E0	0.9997825050579616E0	1.0987479774868893E0	1.0987479774868893E0	17.67736151227528E0	16.08864077521017E0	0.0059216097101556E0	0.24253109863014624E0	1.9593546689999994E0	1.9593546689999994E0	17.67736151227528E0	9.022032504864123E0	0.6196168083580615E0	0.9125952188528749E0	1.1334074795778921E0	1.1334074795778921E0	16.08864077521017E0	14.194930830350584E0
Gucy1b1	NM_017469	0.6255673790034312E0	0.9997825050579616E0	1.0689864598333378E0	1.0689864598333378E0	238.02285637478866E0	222.66218078374726E0	0.0059247833569545235E0	0.24253109863014624E0	1.4963973208930395E0	1.4963973208930395E0	238.02285637478866E0	159.06394180974488E0	0.40626656569324643E0	0.8316006486457023E0	1.1334757582315977E0	1.1334757582315977E0	222.66218078374726E0	196.44194343523998E0
Xpo7	NM_001359888	0.013603825953724603E0	0.5685271459199923E0	0.49196256337797273E0	-2.032674992856528E0	8.806277230296502E0	17.90029950618555E0	0.005927600193121366E0	0.24253109863014624E0	0.4290164231378498E0	-2.3309130981185864E0	8.806277230296502E0	20.526666941761594E0	0.3115546633981601E0	0.783683337309778E0	0.7269817203082928E0	-1.3755504052783167E0	17.90029950618555E0	24.622764240336785E0
Arsa	NM_009713	0.05694981601993405E0	0.8388006362163535E0	0.783424110261681E0	-1.2764478229626834E0	29.662232914508447E0	37.862292627936355E0	0.005953999988736365E0	0.2432085978870112E0	0.6855486775557715E0	-1.4586856232665504E0	29.662232914508447E0	43.26787270637732E0	0.611374722460658E0	0.910175624865534E0	0.9304396588800518E0	-1.0747607224778837E0	37.862292627936355E0	40.69290497946992E0
Nr4a1	NM_010444	0.05343257762501459E0	0.8297274603917517E0	1.7605353776712358E0	1.7605353776712358E0	146.52146284499275E0	83.22551463794233E0	0.005971362802317214E0	0.24351532827337513E0	2.368468927045313E0	2.368468927045313E0	146.52146284499275E0	61.863367161746815E0	0.234448333413901E0	0.7316502618222308E0	1.468639472340061E0	1.468639472340061E0	83.22551463794233E0	56.6684446423973E0
Atp1a2	NM_178405	0.9209559134629057E0	0.9997825050579616E0	1.011407184147139E0	1.011407184147139E0	1045.9667074652484E0	1034.1697427700703E0	0.006050524175225061E0	0.24633707404009378E0	0.7147581610269372E0	-1.3990746164594163E0	1045.9667074652484E0	1463.3854700762604E0	0.8612850526792601E0	0.972094270237417E0	1.0222463348761306E0	1.0222463348761306E0	1034.1697427700703E0	1011.6639282403343E0
Nrbp2	NM_001358359	0.004604655365028603E0	0.40786683883853714E0	0.7073609043070238E0	-1.4137054987222741E0	121.76582643915567E0	172.14101839349638E0	0.006137078899011763E0	0.24945005070933832E0	0.6987380114325435E0	-1.4311515670226858E0	121.76582643915567E0	174.26535331820995E0	0.5158285439913638E0	0.8743858157389789E0	0.9162402233514313E0	-1.0914168299031792E0	172.14101839349638E0	187.8776045913347E0
Cachd1	NM_198037	0.07705992633605509E0	0.8841141873458354E0	0.6269358838944137E0	-1.5950594401905642E0	10.326617177124426E0	16.47156821360635E0	0.006161163641585434E0	0.2500177948678175E0	0.4614207043048348E0	-2.16721961253684E0	10.326617177124426E0	22.380047277423873E0	0.8218480364177725E0	0.9644031587840651E0	0.9365945101385115E0	-1.0676979089404566E0	16.47156821360635E0	17.586658938637594E0
Gm6713	NR_169113	1.5140201524995147E-4	0.10074356994772819E0	3.2171351610031986E0	3.2171351610031986E0	22.97338282946761E0	7.140944250009012E0	0.00618882475051217E0	0.2507285673105037E0	2.4702693007460903E0	2.4702693007460903E0	22.97338282946761E0	9.299950747284518E0	0.23503347982462788E0	0.7318108084800339E0	1.5151430586563102E0	1.5151430586563102E0	7.140944250009012E0	4.7130495098871314E0
Arhgap33	NM_001289682	0.06608234409706075E0	0.8627145908489128E0	1.4265460435667774E0	1.4265460435667774E0	112.54313770471627E0	78.89204713177422E0	0.006233429331943137E0	0.251930694209428E0	1.7621058232893594E0	1.7621058232893594E0	112.54313770471627E0	63.86854649548209E0	0.14583052549653863E0	0.6370708461368144E0	1.364986680901695E0	1.364986680901695E0	78.89204713177422E0	57.79693548339901E0
Atp1b1	NM_009721	0.4530630336448058E0	0.9997825050579616E0	0.9330868235410962E0	-1.0717116293690292E0	1563.6600239589234E0	1675.7926320562328E0	0.006263421040027923E0	0.251930694209428E0	0.7633335664898668E0	-1.3100432679757898E0	1563.6600239589234E0	2048.4622877902493E0	0.8689386542643988E0	0.9733772984637928E0	0.9833643738728908E0	-1.0169170518773132E0	1675.7926320562328E0	1704.1421029483472E0
Mta1	NM_001364621	0.3740212121692051E0	0.9997825050579616E0	0.8344894553183239E0	-1.1983374908177127E0	11.704073707475771E0	14.025430318962076E0	0.00626358976571012E0	0.251930694209428E0	0.5519532607914732E0	-1.8117476080602373E0	11.704073707475771E0	21.20482754407994E0	0.5341292531534411E0	0.8804797362707876E0	0.8693415645968287E0	-1.150295856915304E0	14.025430318962076E0	16.133394387356365E0
Mta3	NM_001379389	0.2057186054654623E0	0.9997825050579616E0	0.7586542212086737E0	-1.318123556218825E0	24.103674859739176E0	31.771621624061698E0	0.006267145099571474E0	0.251930694209428E0	0.5282858733739275E0	-1.89291451920424E0	24.103674859739176E0	45.62619610817852E0	0.9775966231572961E0	0.9967470692232606E0	1.0067902000180289E0	1.0067902000180289E0	31.771621624061698E0	31.557340966859584E0
Irs4	NM_010572	0.019759639543537603E0	0.6524787363416831E0	0.21640996610405872E0	-4.620859279277181E0	0.5714025238940303E0	2.6403706547381316E0	0.00626946857681375E0	0.251930694209428E0	0.14766080643845358E0	-6.772277790700063E0	0.5714025238940303E0	3.869696622117503E0	0.5187899686727836E0	0.8752872287710113E0	1.5843973938583242E0	1.5843973938583242E0	2.6403706547381316E0	1.6664825787855542E0
Slc35d3	NM_029529	0.7047930997142193E0	0.9997825050579616E0	1.0895668267112544E0	1.0895668267112544E0	38.71496136319597E0	35.53243400411988E0	0.006285503446685844E0	0.2521650108408235E0	1.943833512503222E0	1.943833512503222E0	38.71496136319597E0	19.91680929162486E0	0.6853358274264606E0	0.9326358337754559E0	1.1068557794769889E0	1.1068557794769889E0	35.53243400411988E0	32.10213531243398E0
Opn3	NM_010098	0.9132831448709172E0	0.9997825050579616E0	0.9656399177665123E0	-1.035582706971105E0	3.242664412857713E0	3.3580471904660594E0	0.0063422182894866804E0	0.2540279426062955E0	0.3943225936898755E0	-2.5359946805038365E0	3.242664412857713E0	8.223379701666257E0	0.24133767517532453E0	0.7370902756755664E0	0.6601581010896008E0	-1.5147886519145717E0	3.3580471904660594E0	5.086731776711597E0
Tnfrsf12a	NM_013749	0.5422020245339864E0	0.9997825050579616E0	0.8240213342767925E0	-1.2135608125700488E0	2.733684120123455E0	3.3174919221268584E0	0.006407455694369475E0	0.25588976532345314E0	0.398532298358353E0	-2.5092069177811482E0	2.733684120123455E0	6.859379105242245E0	0.19427975160962754E0	0.6912592896304743E0	0.6360511385432678E0	-1.5722006288523833E0	3.3174919221268584E0	5.215762886180549E0
Flrt3	NM_178382	0.0976714581903335E0	0.9188291989679136E0	1.3364360695466002E0	1.3364360695466002E0	55.50804727718645E0	41.53438278272311E0	0.006409410623364928E0	0.25588976532345314E0	1.6689953822628347E0	1.6689953822628347E0	55.50804727718645E0	33.258358810992206E0	0.6086835148639399E0	0.9098721994160301E0	1.1046443255882616E0	1.1046443255882616E0	41.53438278272311E0	37.59977924170714E0
Erlin2	NM_001379178	0.252856724389012E0	0.9997825050579616E0	0.7759369959907053E0	-1.2887644295439402E0	18.026817759817288E0	23.232321506723498E0	0.006438636850917599E0	0.2566419878979462E0	0.5239909918716871E0	-1.9084297545421853E0	18.026817759817288E0	34.4029153925448E0	0.29592068712924396E0	0.7743512840075039E0	0.7745619191088834E0	-1.2910523682218695E0	23.232321506723498E0	29.994143700547244E0
Wdr17	NM_001372370	0.5000949907587535E0	0.9997825050579616E0	1.3665599102016242E0	1.3665599102016242E0	14.039470872171893E0	10.273586080906242E0	0.006467653494071416E0	0.2568403992828639E0	3.8904441374363623E0	3.8904441374363623E0	14.039470872171893E0	3.608706455151238E0	0.6837191613408282E0	0.9326129740687882E0	1.2323771846048794E0	1.2323771846048794E0	10.273586080906242E0	8.336397500088516E0
Myl6	NM_001317219	0.049636951542019594E0	0.8073919398970358E0	0.5099088539856416E0	-1.9611348031782927E0	4.3625619306166765E0	8.55557203315305E0	0.006475451110300562E0	0.2568403992828639E0	0.36854633067667203E0	-2.7133630612030326E0	4.3625619306166765E0	11.83721439474588E0	0.4604092349530441E0	0.8538071436349134E0	0.7578132721573128E0	-1.319586284300933E0	8.55557203315305E0	11.28981550929741E0
Rap1gap	NM_001379235	0.9485532528245758E0	0.9997825050579616E0	0.9703541735350952E0	-1.0305515524882034E0	2.550030969609067E0	2.6279383746236227E0	0.006484326393036651E0	0.2568403992828639E0	0.25922719572993463E0	-3.857619942939203E0	2.550030969609067E0	9.837050323476529E0	0.19000382860634044E0	0.6865799363113929E0	0.5110289295269719E0	-1.9568363789612433E0	2.6279383746236227E0	5.142445413131785E0
Phyhip	NM_145981	0.010249969170924184E0	0.5355024281823134E0	1.4928486127538079E0	1.4928486127538079E0	737.230440332057E0	493.84139425370984E0	0.006485186304880309E0	0.2568403992828639E0	1.5758491425977774E0	1.5758491425977774E0	737.230440332057E0	467.8305939340978E0	0.13745330975056644E0	0.6271975882955668E0	1.2911544049567716E0	1.2911544049567716E0	493.84139425370984E0	382.48050919227114E0
Rpa1	NM_026653	0.002604773047535283E0	0.32025749414795746E0	0.7450593613311246E0	-1.3421749351801955E0	51.993348123762665E0	69.78416864781249E0	0.006534836910447142E0	0.2583926793086083E0	0.7520487846251075E0	-1.3297009721230983E0	51.993348123762665E0	69.13560554410186E0	0.11895950188484622E0	0.5975507465309433E0	0.845260858747073E0	-1.183066729816753E0	69.78416864781249E0	82.55932819514831E0
Gm2102	NM_001378660	0.007498809874133108E0	0.48767918005118815E0	0.392714724035881E0	-2.5463776599031553E0	1.9626684212201262E0	4.997695021592325E0	0.0065710703803052405E0	0.25897381904821287E0	0.3622693292605737E0	-2.7603772089707275E0	1.9626684212201262E0	5.4177051787025965E0	0.9558776112109911E0	0.992159984996694E0	1.0212949360548054E0	1.0212949360548054E0	4.997695021592325E0	4.893488496964539E0
Hdac9	NM_024124	0.2041531474782392E0	0.9997825050579616E0	0.7910156818277696E0	-1.2641974400423241E0	13.91717955710702E0	17.594062768704067E0	0.00658340253060971E0	0.25897381904821287E0	0.5849176020146749E0	-1.7096425146988672E0	13.91717955710702E0	23.793401855528124E0	0.5420685561828359E0	0.883883625557299E0	0.8829720012796608E0	-1.132538742509088E0	17.594062768704067E0	19.92595772369407E0
Gpr162	NM_013533	0.4076025956085959E0	0.9997825050579616E0	0.9188869520149062E0	-1.088273152434292E0	153.18219195121526E0	166.70406693154393E0	0.006584032509348403E0	0.25897381904821287E0	0.7430017071237918E0	-1.3458919278544668E0	153.18219195121526E0	206.16667563819408E0	0.22238335825872868E0	0.7205663999800659E0	0.8714933717922639E0	-1.1474556575725374E0	166.70406693154393E0	191.28552474095102E0
Cd68	NR_110993	0.5706677309099061E0	0.9997825050579616E0	1.2915502102905774E0	1.2915502102905774E0	2.6838260819470805E0	2.0779881885840616E0	0.006594455861608919E0	0.25897381904821287E0	3.8899965905128098E0	3.8899965905128098E0	2.6838260819470805E0	0.6899301887545556E0	0.3216177171258888E0	0.7888652205552451E0	0.60950121651864E0	-1.640685814725388E0	2.0779881885840616E0	3.409325744176774E0
Hif1a	NM_001313919	0.001128233945064601E0	0.24036246107225417E0	0.5628513798489873E0	-1.7766679372240315E0	13.105141214921794E0	23.283484209344742E0	0.006601930401018658E0	0.25897381904821287E0	0.598243210945228E0	-1.6715609666844253E0	13.105141214921794E0	21.90604251775058E0	0.24549649483661215E0	0.7395847508653969E0	0.7987850774329238E0	-1.2519012037802781E0	23.283484209344742E0	29.14862190987778E0
Ivns1abp	NM_054102	0.05836028025882422E0	0.8412247142822498E0	1.3712572767584628E0	1.3712572767584628E0	183.37817233351245E0	133.72995384717532E0	0.006647035286143019E0	0.26032992555697687E0	1.6239502812694897E0	1.6239502812694897E0	183.37817233351245E0	112.92105087734609E0	0.2899273564418265E0	0.7711802397943465E0	1.2153088537534893E0	1.2153088537534893E0	133.72995384717532E0	110.03783394990457E0
Zmat4	NM_177086	0.08123657154607973E0	0.8976775490331369E0	1.5372521543285695E0	1.5372521543285695E0	35.572449349882646E0	23.140282646355914E0	0.0066671791993984E0	0.2606072610410351E0	0.48938745418427954E0	-2.043370731002533E0	35.572449349882646E0	72.68770183162027E0	0.1228119223218608E0	0.6041773234998679E0	0.656873994887447E0	-1.522361986900313E0	23.140282646355914E0	35.227886666941224E0
Scn1a	NM_001313997	0.594355847607772E0	0.9997825050579616E0	1.0697333416815877E0	1.0697333416815877E0	54.20387903112207E0	50.67045862655384E0	0.006675602813523813E0	0.2606072610410351E0	0.6927722582803959E0	-1.4434758148113593E0	54.20387903112207E0	78.24198845038529E0	0.13568889223046998E0	0.6253215359998894E0	1.2346370845387924E0	1.2346370845387924E0	50.67045862655384E0	41.04077162519555E0
Rims3	NM_182929	0.16436951395188087E0	0.9918402481446372E0	1.4173750574242403E0	1.4173750574242403E0	170.59418102777818E0	120.35923740452625E0	0.006685752579614626E0	0.2606072610410351E0	0.482945713450738E0	-2.0706261017512957E0	170.59418102777818E0	353.23676404300335E0	0.05991909496857375E0	0.4825495351717197E0	0.5946490108216114E0	-1.6816642789303988E0	120.35923740452625E0	202.40383018249534E0
Mast1	NM_019945	0.3472079908598581E0	0.9997825050579616E0	0.8354505796777563E0	-1.1969588917943088E0	53.87704473182704E0	64.48860775536009E0	0.006698046104834583E0	0.2606752966752395E0	0.5741892309498168E0	-1.7415861289244527E0	53.87704473182704E0	93.83151377239226E0	0.1931058888553306E0	0.6901266567291084E0	1.3168514591719487E0	1.3168514591719487E0	64.48860775536009E0	48.97181630182593E0
Ccdc184	NM_177716	0.9603157253472017E0	0.9997825050579616E0	0.9915338567021965E0	-1.008538430877148E0	27.88844674997994E0	28.126570324825664E0	0.00671426681196284E0	0.26079477646811655E0	0.6095978605548864E0	-1.6404257047256532E0	27.88844674997994E0	45.748924913539696E0	0.08165555524054435E0	0.5395855874361325E0	0.7200470301317928E0	-1.3887981731095624E0	28.126570324825664E0	39.06212948295552E0
Gnal	NM_177137	0.9148380817937932E0	0.9997825050579616E0	1.0229806899227203E0	1.0229806899227203E0	83.63965830284248E0	81.76074008704981E0	0.006747514166526356E0	0.26079477646811655E0	0.540252792423989E0	-1.850985342460206E0	83.63965830284248E0	154.8157815669414E0	0.33211478689282603E0	0.7939207514492561E0	0.7968405576894672E0	-1.2549562021536875E0	81.76074008704981E0	102.60614786491878E0
Src	NM_009271	0.49845108124429577E0	0.9997825050579616E0	0.9173982386156505E0	-1.0900391541071577E0	59.075494906330626E0	64.39460249615833E0	0.006750383561354984E0	0.26079477646811655E0	0.691354538206083E0	-1.4464358657350915E0	59.075494906330626E0	85.44891461856733E0	0.4316267395967863E0	0.8425492283007776E0	1.117515713938954E0	1.117515713938954E0	64.39460249615833E0	57.62299508897642E0
Rasl11a	NM_026864	0.8881449538511432E0	0.9997825050579616E0	1.0695689890834057E0	1.0695689890834057E0	2.01429371895722E0	1.8832761042215893E0	0.006753188745620304E0	0.26079477646811655E0	0.2530927177067376E0	-3.9511211901352112E0	2.01429371895722E0	7.958718596128128E0	0.20397226776307176E0	0.6981679981990753E0	0.5127801923366104E0	-1.9501533306956562E0	1.8832761042215893E0	3.6726771672672722E0
Ash2l	NM_001359012	0.3937248677292546E0	0.9997825050579616E0	0.834417040100892E0	-1.1984414890173944E0	18.612719257013147E0	22.306254981037565E0	0.00676222809080512E0	0.26079477646811655E0	1.8609585372501953E0	1.8609585372501953E0	18.612719257013147E0	10.00168401630045E0	0.9857910726842947E0	0.9978408580386696E0	0.9958262796020833E0	-1.00419121335057E0	22.306254981037565E0	22.39974525471531E0
Krt1	NM_008473	0.02256464260581169E0	0.6622803001394587E0	0.5234010149387855E0	-1.9105809340414732E0	2.5003181471053377E0	4.777060180897362E0	0.006779534369432505E0	0.26079477646811655E0	0.4399797315159577E0	-2.2728319701329944E0	2.5003181471053377E0	5.682803020244702E0	0.18652839299997956E0	0.683481910217815E0	0.6664884609079751E0	-1.500401070166576E0	4.777060180897362E0	7.16750620766854E0
Rap1gap	NM_001379236	0.01656873538253799E0	0.6143040986010738E0	1.5733561556096785E0	1.5733561556096785E0	214.8799637556333E0	136.57426704659056E0	0.006779641189174259E0	0.26079477646811655E0	1.7304065286880024E0	1.7304065286880024E0	214.8799637556333E0	124.17889102542617E0	0.08023494541339513E0	0.5370720769944687E0	1.4413310467729752E0	1.4413310467729752E0	136.57426704659056E0	94.75565474869178E0
Pdzd4	NM_001290540	0.16423558834135968E0	0.9918402481446372E0	1.1587637171489653E0	1.1587637171489653E0	170.2826471920231E0	146.95200123368414E0	0.00678553964589483E0	0.26079477646811655E0	1.359951985172645E0	1.359951985172645E0	170.2826471920231E0	125.212249438649E0	0.4103052584277898E0	0.8326926254947916E0	0.9080895494599965E0	-1.1012129812469034E0	146.95200123368414E0	161.82545137874394E0
Cplx1	NM_007756	0.42038600452852826E0	0.9997825050579616E0	1.1038813082609231E0	1.1038813082609231E0	759.5081343454768E0	688.0342376138443E0	0.006863312138246565E0	0.26337427464671953E0	0.701269181950417E0	-1.4259859491026439E0	759.5081343454768E0	1083.0479278058135E0	0.09862705271619382E0	0.5685491844588985E0	0.8000130696794681E0	-1.2499795789594517E0	688.0342376138443E0	860.0287466422404E0
Psd2	NM_028707	0.10369166981125075E0	0.9312931940437142E0	0.7932363780229807E0	-1.2606582699753959E0	48.28495593913299E0	60.87082902006563E0	0.006890790425460999E0	0.2638834762318254E0	0.6625545647790062E0	-1.5093096526073262E0	48.28495593913299E0	72.8769500746529E0	0.4212415175897693E0	0.8381811019927273E0	0.8813340270964489E0	-1.1346435849010568E0	60.87082902006563E0	69.06669565522654E0
Ppp1r16b	NM_153089	0.1288910269322517E0	0.9569722588319466E0	1.2029081895736338E0	1.2029081895736338E0	114.14965661810288E0	94.89473727713401E0	0.00689793734656898E0	0.2638834762318254E0	1.4226215918459768E0	1.4226215918459768E0	114.14965661810288E0	80.23894567070616E0	0.8608222350588726E0	0.972094270237417E0	1.0239112697270987E0	1.0239112697270987E0	94.89473727713401E0	92.67867254007874E0
Rit2	NM_009065	0.2728034930602791E0	0.9997825050579616E0	0.8311724862983916E0	-1.2031197091875334E0	89.86817350244648E0	108.12217076947826E0	0.007000985717484956E0	0.2670698263406194E0	0.614714110690437E0	-1.6267724827022696E0	89.86817350244648E0	146.19507172449323E0	0.10066105094949829E0	0.5716633599467499E0	0.737228810879542E0	-1.3564309821356033E0	108.12217076947826E0	146.6602622874768E0
Col25a1	NM_198711	0.1714750277628464E0	0.9991508527888529E0	0.36081866532232404E0	-2.771475248118572E0	1.6472548264007427E0	4.565325978713513E0	0.007002842531004788E0	0.2670698263406194E0	0.11682928587591807E0	-8.559497667922741E0	1.6472548264007427E0	14.099673845051639E0	0.4195508188617238E0	0.837396197989218E0	0.5177981143536403E0	-1.931254618893862E0	4.565325978713513E0	8.816806883146615E0
Ccpg1	NM_028181	0.006419817059243914E0	0.4690669278190189E0	0.32856563462032706E0	-3.043531929794017E0	1.3651578351888358E0	4.1549014606057E0	0.00704274030662214E0	0.26778465670922297E0	0.3086357694343377E0	-3.240065148096032E0	1.3651578351888358E0	4.423200323445574E0	0.651729679513883E0	0.9211632477151591E0	1.2223249642625142E0	1.2223249642625142E0	4.1549014606057E0	3.3991790907359456E0
Fosb	NM_008036	0.5527811716301939E0	0.9997825050579616E0	1.144385364479393E0	1.144385364479393E0	19.069345464569626E0	16.66339509090516E0	0.007043257672520331E0	0.26778465670922297E0	1.934890020355496E0	1.934890020355496E0	19.069345464569626E0	9.855519054807068E0	0.3795104276620194E0	0.81872987505639E0	1.2496463957985564E0	1.2496463957985564E0	16.66339509090516E0	13.334488177559075E0
Wdr37	NM_001039389	0.9605359152872572E0	0.9997825050579616E0	0.9886525157112654E0	-1.0114777276226024E0	16.36433376843027E0	16.55215913414966E0	0.007081054175467725E0	0.2684728635195478E0	0.5151483923813952E0	-1.941188237776039E0	16.36433376843027E0	31.76625223031807E0	0.12676286441731002E0	0.6099925019236493E0	0.6781334592151497E0	-1.4746359826535747E0	16.55215913414966E0	24.40840944982513E0
Uspl1	NM_001115149	0.1412371403083497E0	0.9726832746688188E0	0.6137545512631589E0	-1.6293158200487723E0	4.79387360653906E0	7.810734106448356E0	0.007083086109122533E0	0.2684728635195478E0	2.670312992144664E0	2.670312992144664E0	4.79387360653906E0	1.7952478307379456E0	0.34558006569650124E0	0.8009435473942731E0	1.415908963448905E0	1.415908963448905E0	7.810734106448356E0	5.516409817353499E0
Stxbp1	NM_001113569	0.29516727212903016E0	0.9997825050579616E0	1.1913499131724141E0	1.1913499131724141E0	144.46500270301854E0	121.26160509663067E0	0.007110822062552537E0	0.2691114021927425E0	0.617820968515846E0	-1.6185918752518866E0	144.46500270301854E0	233.82987963334764E0	0.9206205978492635E0	0.9854195397273027E0	0.9817751170083742E0	-1.018563195049351E0	121.26160509663067E0	123.5126079240368E0
Clasrp	NM_016680	0.9798352284059311E0	0.9997825050579616E0	0.9928704693068087E0	-1.0071807258988867E0	5.1125856840463015E0	5.149297760478011E0	0.007133274006447552E0	0.2695483188399669E0	0.4446874170203255E0	-2.2487706234203895E0	5.1125856840463015E0	11.49703249600296E0	0.5098099011656445E0	0.8717351182221011E0	1.2343088950872423E0	1.2343088950872423E0	5.149297760478011E0	4.171806410026765E0
Ubap1l	NM_001373909	0.4649594901142315E0	0.9997825050579616E0	0.7899471946156799E0	-1.2659074009200244E0	3.9998660638839856E0	5.063460052959584E0	0.007197731751395059E0	0.2709239134273565E0	0.3969043351782617E0	-2.519498809583095E0	3.9998660638839856E0	10.07765778644752E0	0.2819198946369269E0	0.7661606892205034E0	0.6826387516039045E0	-1.4649036516758454E0	5.063460052959584E0	7.417481121695264E0
Nr2f2	NM_183261	0.4125897914573571E0	0.9997825050579616E0	0.648732277301719E0	-1.5414679290497362E0	1.9308220490478327E0	2.976300265309331E0	0.007198909261885737E0	0.2709239134273565E0	0.2204210860054321E0	-4.536771041838329E0	1.9308220490478327E0	8.75969755906315E0	0.1155137888686619E0	0.592770232841535E0	0.4038215922356363E0	-2.476341085338706E0	2.976300265309331E0	7.370334629289988E0
Pmepa1	NM_022995	0.007382895854078329E0	0.4854491468686468E0	1.4693359006480307E0	1.4693359006480307E0	112.88137489285144E0	76.82475793524588E0	0.007202565901419222E0	0.2709239134273565E0	1.512282893346864E0	1.512282893346864E0	112.88137489285144E0	74.64302835763185E0	0.8077024636291775E0	0.9605252666145062E0	0.9620314457220001E0	-1.0394670615465222E0	76.82475793524588E0	79.8568053849729E0
Steap2	NM_001285470	0.14286420734340402E0	0.9747661943891617E0	0.5609350872852433E0	-1.7827374729573406E0	2.4437463450014607E0	4.356558183636642E0	0.007269160086897229E0	0.2730133027773423E0	0.3231729079469732E0	-3.0943187854226997E0	2.4437463450014607E0	7.561730222146083E0	0.3546454964485977E0	0.8040235502806429E0	0.6710324859950096E0	-1.4902408167574719E0	4.356558183636642E0	6.492320825834118E0
Gm52877	NR_168032	0.14775709288878225E0	0.9780284901421511E0	1.5358541520215239E0	1.5358541520215239E0	20.002561104915085E0	13.023737363725127E0	0.007297713952166453E0	0.27333581378572447E0	2.351903112736053E0	2.351903112736053E0	20.002561104915085E0	8.504840610396318E0	0.698831788676891E0	0.9360917498522026E0	1.136095903251353E0	1.136095903251353E0	13.023737363725127E0	11.463589760734942E0
Arl10	NM_019968	4.2394663433459535E-4	0.15407342903398313E0	0.6071952881678815E0	-1.6469166007815152E0	23.848638911724585E0	39.27671932976322E0	0.007305202488688756E0	0.27333581378572447E0	0.6656018894992718E0	-1.502399581155477E0	23.848638911724585E0	35.83018511210321E0	0.22437055751547005E0	0.7221762943318327E0	0.8278290734520047E0	-1.2079788353289542E0	39.27671932976322E0	47.445445671509596E0
Vrk1	NM_001029844	0.004295839772063045E0	0.3925189815150922E0	0.17312570006329298E0	-5.776149928256811E0	0.5640486078016177E0	3.258029325486669E0	0.007310928374230723E0	0.27333581378572447E0	0.17248402170683866E0	-5.797638471693589E0	0.5640486078016177E0	3.2701499084958674E0	0.3073886617156379E0	0.7807831336023286E0	0.51384430072686E0	-1.9461148028409518E0	3.258029325486669E0	6.340499098419528E0
Ppp1r7	NM_023200	0.16549125812582602E0	0.9919781682943637E0	1.1873798785854264E0	1.1873798785854264E0	143.68663965126515E0	121.0115164006694E0	0.007331833539488081E0	0.2737033266788051E0	1.4275610276484754E0	1.4275610276484754E0	143.68663965126515E0	100.6518368520822E0	0.8801356096756139E0	0.9754878157742143E0	0.9795633918815765E0	-1.0208629765952852E0	121.0115164006694E0	123.53617683509653E0
Htr1d	NM_001285484	0.3631562778799564E0	0.9997825050579616E0	1.3231842082210463E0	1.3231842082210463E0	10.570471366197326E0	7.988661972023368E0	0.007369553889641834E0	0.27415407311730705E0	2.4395907472391523E0	2.4395907472391523E0	10.570471366197326E0	4.3328871361558345E0	0.6865943029972857E0	0.9328806073709381E0	1.1489283956660963E0	1.1489283956660963E0	7.988661972023368E0	6.9531417294216205E0
Cacng5	NM_080644	0.27468104567495993E0	0.9997825050579616E0	0.6105301472562692E0	-1.6379207554188988E0	4.898893631221398E0	8.023999557166984E0	0.00739041655280063E0	0.27415407311730705E0	0.27456604202059365E0	-3.642110993190468E0	4.898893631221398E0	17.842314348742217E0	0.8858723957509044E0	0.9767797490827689E0	0.9310997590507427E0	-1.0739987743305843E0	8.023999557166984E0	8.617765689626493E0
Acin1	NM_001242605	0.007279839777698262E0	0.48232354001677524E0	0.5883494372970768E0	-1.699670190208863E0	12.710135806249758E0	21.603038943389002E0	0.007402844493509579E0	0.27415407311730705E0	0.56736377054047E0	-1.7625376379732551E0	12.710135806249758E0	22.40209274226674E0	0.15636083898919706E0	0.6505295309663345E0	1.364562687166348E0	1.364562687166348E0	21.603038943389002E0	15.831474175986658E0
Tbc1d8	NM_018775	0.048664104287083815E0	0.8044907583469211E0	1.5137288841311674E0	1.5137288841311674E0	46.15332614407394E0	30.489823262218117E0	0.007422529023362674E0	0.27415407311730705E0	1.829355776200084E0	1.829355776200084E0	46.15332614407394E0	25.2292783856091E0	0.7305348507091269E0	0.9446412761970259E0	1.08371537090758E0	1.08371537090758E0	30.489823262218117E0	28.13453059790393E0
Dido1	NM_011805	0.002008319606288289E0	0.2885558280825726E0	0.4105955150925001E0	-2.4354869043679575E0	3.2380534814433135E0	7.886236849698262E0	0.007450363481297343E0	0.27415407311730705E0	0.43795926821616826E0	-2.2833173597925076E0	3.2380534814433135E0	7.3935037261160845E0	0.7972271737248723E0	0.9580835419068385E0	1.0843421101549442E0	1.0843421101549442E0	7.886236849698262E0	7.272830941308163E0
Scn4b	NM_001013390	1.975543095544195E-5	0.030513497825114807E0	3.2003878905202607E0	3.2003878905202607E0	1160.9676960378558E0	362.7584329626766E0	0.007452904729354405E0	0.27415407311730705E0	2.182824048306888E0	2.182824048306888E0	1160.9676960378558E0	531.8649924799772E0	0.9438210952242768E0	0.9896805575265888E0	1.0213823970464704E0	1.0213823970464704E0	362.7584329626766E0	355.16417162824075E0
Asphd2	NM_001357012	0.05763707991266001E0	0.8391047922164028E0	1.7456171589536118E0	1.7456171589536118E0	11.619253194590343E0	6.656243687221403E0	0.007456866634066431E0	0.27415407311730705E0	2.331337384337659E0	2.331337384337659E0	11.619253194590343E0	4.983943239039771E0	0.6250166507522877E0	0.9143856876267431E0	1.1753027501548285E0	1.1753027501548285E0	6.656243687221403E0	5.663429006989512E0
Gpc1	NM_016696	0.19322367385619915E0	0.9997825050579616E0	0.8576922619597196E0	-1.1659193446786205E0	109.93626227178365E0	128.1768148643349E0	0.00746000251015158E0	0.27415407311730705E0	0.7132911739557888E0	-1.401952016950068E0	109.93626227178365E0	154.1253646278787E0	0.3793884930137523E0	0.81872987505639E0	0.8918852526176322E0	-1.1212204676162738E0	128.1768148643349E0	143.71446829975412E0
Ppp1r1a	NM_021391	9.031117601901478E-4	0.21255810409122974E0	1.6681163162022985E0	1.6681163162022985E0	80.68684234512628E0	48.37003364898511E0	0.0074666970121803275E0	0.27415407311730705E0	1.5557106390375153E0	1.5557106390375153E0	80.68684234512628E0	51.86494218169356E0	0.8658712284733073E0	0.972749924209793E0	0.9715004451657413E0	-1.0293356065620707E0	48.37003364898511E0	49.78899792550585E0
Sh3rf2	NM_001146299	0.11018193931785472E0	0.9375146813823991E0	1.6168553512687114E0	1.6168553512687114E0	36.639481988006644E0	22.660952298086798E0	0.007466912013947578E0	0.27415407311730705E0	2.3711177413489986E0	2.3711177413489986E0	36.639481988006644E0	15.452409363341596E0	0.3009174687779574E0	0.7781284300418186E0	1.4125576533341226E0	1.4125576533341226E0	22.660952298086798E0	16.042497270535574E0
Mtus1	NM_001005864	0.0037199543875800914E0	0.3681791729294278E0	0.3163475343110066E0	-3.161080430666114E0	2.7608805494573563E0	8.727365476296358E0	0.0074717958000119706E0	0.27415407311730705E0	0.3213926405279758E0	-3.111458925622021E0	2.7608805494573563E0	8.590366428185323E0	0.5547261562869373E0	0.8909314008624192E0	0.7748731909364491E0	-1.2905337437103492E0	8.727365476296358E0	11.262959640853195E0
Clmn	NR_104436	0.14304360470206623E0	0.9749279276357729E0	0.6500818213876807E0	-1.5382679027470347E0	5.988928716514498E0	9.212576816454245E0	0.007477434042872808E0	0.27415407311730705E0	0.4316319833518335E0	-2.316788464641825E0	5.988928716514498E0	13.87508096598296E0	0.46184527213107024E0	0.8541598883272256E0	1.2714403382787423E0	1.2714403382787423E0	9.212576816454245E0	7.245779875858037E0
Gjb6	NM_001010937	0.25851545133906734E0	0.9997825050579616E0	1.207474954222498E0	1.207474954222498E0	48.16141551701313E0	39.886057552245155E0	0.007499041453078187E0	0.27415407311730705E0	0.6208131561109129E0	-1.610790606089125E0	48.16141551701313E0	77.57795569075978E0	0.21520854502977727E0	0.711212727108971E0	0.7955636920243833E0	-1.2569703846783282E0	39.886057552245155E0	50.13559310474753E0
Tsc22d3	NR_122039	0.8931492424508727E0	0.9997825050579616E0	0.9793684632365838E0	-1.0210661641025625E0	55.44481946521548E0	56.612829130706636E0	0.00749921714997368E0	0.27415407311730705E0	0.6415798207617458E0	-1.5586525131240927E0	55.44481946521548E0	86.41920719916968E0	0.030697067818502205E0	0.39336257442922545E0	0.6909333715716599E0	-1.4473175578787127E0	56.612829130706636E0	81.93674160205917E0
Timp3	NM_011595	0.5517082362555918E0	0.9997825050579616E0	0.9135613590649262E0	-1.0946172252989639E0	139.53231125600072E0	152.73447138659498E0	0.007530626309912993E0	0.2743675709452028E0	0.6476884390112553E0	-1.543952214936204E0	139.53231125600072E0	215.43122101887022E0	0.2339645846288739E0	0.7316453706450858E0	0.819377836169084E0	-1.2204381859721716E0	152.73447138659498E0	186.4029811944745E0
Pepd	NM_008820	0.3471064079413993E0	0.9997825050579616E0	0.8598923897956701E0	-1.162936213725095E0	19.33854427453698E0	22.489493457585144E0	0.00753660634375776E0	0.2743675709452028E0	0.6321320983184813E0	-1.5819478280885828E0	19.33854427453698E0	30.592568113498672E0	0.16398242086610182E0	0.6590498563772929E0	0.7813095588966121E0	-1.2799024261423715E0	22.489493457585144E0	28.784357239076215E0
Pde10a	NM_001290707	0.0014768818525931168E0	0.25800569361671905E0	2.025165577827531E0	2.025165577827531E0	92.11712266052123E0	45.486217852536605E0	0.007538363641475851E0	0.2743675709452028E0	1.8873472513700573E0	1.8873472513700573E0	92.11712266052123E0	48.807723429618946E0	0.25116877295514406E0	0.7455331908048192E0	1.3264275199309725E0	1.3264275199309725E0	45.486217852536605E0	34.29227543085333E0
Inhbb	NM_008381	0.12182631173165588E0	0.9504666723218349E0	0.7270929606800188E0	-1.3753399552441588E0	6.4236755702099755E0	8.834737671235583E0	0.007555447242269481E0	0.2745849524973613E0	0.5554826437701504E0	-1.8002362651924433E0	6.4236755702099755E0	11.564133717322742E0	0.32933100591360165E0	0.7920160713451575E0	0.8014208515718106E0	-1.2477838554346572E0	8.834737671235583E0	11.023843033168141E0
Rasd2	NM_029182	0.017759625387549008E0	0.6229306555202836E0	1.8263725123646561E0	1.8263725123646561E0	729.8526192222351E0	399.61870553848524E0	0.007596978019837729E0	0.27568886608553567E0	2.0668167743972066E0	2.0668167743972066E0	729.8526192222351E0	353.12884444490663E0	0.6776982718865577E0	0.9309740789853214E0	1.123352705826947E0	1.123352705826947E0	399.61870553848524E0	355.73751989524E0
Pde1b	NM_001357980	0.02091744330357829E0	0.6549784660354996E0	1.8279288059276162E0	1.8279288059276162E0	458.4642404949536E0	250.81077501937907E0	0.007658153494821224E0	0.27750138902861715E0	2.1076466588639393E0	2.1076466588639393E0	458.4642404949536E0	217.52424134606818E0	0.6458114046624608E0	0.9191394404183019E0	0.8761477175804753E0	-1.1413600468669243E0	250.81077501937907E0	286.2653979308481E0
Plppr1	NM_178756	0.802727041220981E0	0.9997825050579616E0	0.9512221201669444E0	-1.0512791689752703E0	48.65311103103654E0	51.14800213276963E0	0.007712791390842024E0	0.27907205511256067E0	1.7733182690457365E0	1.7733182690457365E0	48.65311103103654E0	27.43619793485684E0	0.9240176863160134E0	0.9860205139223472E0	1.0213127698350855E0	1.0213127698350855E0	51.14800213276963E0	50.08064487534868E0
Camk2n1	NM_025451	3.0511878353169997E-4	0.132287728024893E0	1.8306327756613692E0	1.8306327756613692E0	2249.1330097362643E0	1228.6096040882364E0	0.007726616378686401E0	0.27916355345976174E0	1.6118925234451158E0	1.6118925234451158E0	2249.1330097362643E0	1395.336833580671E0	0.8069418571548159E0	0.9605252666145062E0	0.9559356643267222E0	-1.0460955034084987E0	1228.6096040882364E0	1285.2429822812E0
Nynrin	NM_001040072	0.0174010459437106E0	0.6198442187132239E0	0.5791702134060601E0	-1.7266081315181403E0	8.461695568998476E0	14.610032375863781E0	0.007800671043499484E0	0.2814277131357704E0	0.5200402386490952E0	-1.922928123019274E0	8.461695568998476E0	16.271232378054744E0	0.8277351984226003E0	0.9655323643078723E0	1.0566681761545171E0	1.0566681761545171E0	14.610032375863781E0	13.82650931064602E0
Cpeb1	NM_001252526	0.044775394032466276E0	0.7978325576892855E0	0.5969093171477988E0	-1.6752963494995894E0	7.318242350662847E0	12.260224694818762E0	0.007825689655220628E0	0.281918758672693E0	0.48131186604061915E0	-2.0776549895314806E0	7.318242350662847E0	15.204782734455259E0	0.13147477149052395E0	0.6193377120454389E0	0.6540852160355899E0	-1.5288527786348687E0	12.260224694818762E0	18.744078591361497E0
Akap11	NM_001346784	0.5680799707451974E0	0.9997825050579616E0	1.0608015316431938E0	1.0608015316431938E0	225.35970599437732E0	212.4428550223647E0	0.007890062477279821E0	0.2836969068836195E0	1.3423388634955231E0	1.3423388634955231E0	225.35970599437732E0	167.88585365660094E0	0.054491555451183636E0	0.4702221439001892E0	1.2460624184935132E0	1.2460624184935132E0	212.4428550223647E0	170.4913428648363E0
Irs1	NM_010570	0.06865284059878637E0	0.8736445158176146E0	0.737300615378512E0	-1.3562988815445713E0	13.11752529069203E0	17.791284880398226E0	0.007898008009384947E0	0.2836969068836195E0	0.6213883002945177E0	-1.6092996915552364E0	13.11752529069203E0	21.110029404278702E0	0.3320668437217695E0	0.7938829359481561E0	1.1986197241131895E0	1.1986197241131895E0	17.791284880398226E0	14.843143761513922E0
Erc2	NM_177814	0.07928807366458898E0	0.8936859387676014E0	1.3336525592533743E0	1.3336525592533743E0	85.73916860704328E0	64.28898442263186E0	0.008041182527013399E0	0.28842052799721646E0	1.5939447669012456E0	1.5939447669012456E0	85.73916860704328E0	53.79055183557394E0	0.005527604926873119E0	0.22011756411528874E0	1.6601513525891045E0	1.6601513525891045E0	64.28898442263186E0	38.72477308913393E0
Herpud1	NM_001357205	0.020813167417431198E0	0.6549784660354996E0	2.44097538472169E0	2.44097538472169E0	7.875799848503486E0	3.2264970379459403E0	0.008075297024992389E0	0.28915614746166285E0	3.0126692792732572E0	3.0126692792732572E0	7.875799848503486E0	2.6142264943211275E0	0.8527956252660658E0	0.970757574004399E0	1.084382220021185E0	1.084382220021185E0	3.2264970379459403E0	2.9754241432351285E0
Prune2	NM_181348	0.01954457900516082E0	0.6500742677719237E0	0.7868666840695476E0	-1.2708633117215755E0	77.21881439255039E0	98.13455818613025E0	0.00808509278096585E0	0.28915614746166285E0	0.7473748785040536E0	-1.3380166082135396E0	77.21881439255039E0	103.32005612379113E0	0.7664971845770486E0	0.9535107682700394E0	0.9668714061150632E0	-1.0342637021587484E0	98.13455818613025E0	101.49701145930018E0
Ccdc88c	NM_026681	0.5731597016304797E0	0.9997825050579616E0	1.1134446991069507E0	1.1134446991069507E0	82.15271765655584E0	73.78248576013449E0	0.008126968287335718E0	0.29023376775278553E0	1.7183202684292262E0	1.7183202684292262E0	82.15271765655584E0	47.809898518891565E0	0.12527619438035173E0	0.6084520169808048E0	1.3820871768763725E0	1.3820871768763725E0	73.78248576013449E0	53.38482766831598E0
Bbox1	NM_130452	0.06888731601671574E0	0.87414727647603E0	0.4350535029330215E0	-2.298567861787691E0	1.2863690175280549E0	2.9568064820893936E0	0.008155111443972334E0	0.2906654151145353E0	0.2752656042604379E0	-3.6328549027646293E0	1.2863690175280549E0	4.673191992091314E0	0.6997070931487988E0	0.9361627087318641E0	0.8253275279338611E0	-1.2116401866582798E0	2.9568064820893936E0	3.5825855578712043E0
Gdpd2	NM_001305941	0.06485799176487894E0	0.8577377825043834E0	0.395814325568602E0	-2.5264371080138717E0	1.0972030658098975E0	2.772014540488711E0	0.008162578322724377E0	0.2906654151145353E0	0.24288104999594826E0	-4.117241752770264E0	1.0972030658098975E0	4.517450273820049E0	0.23353603133072168E0	0.7311327729954599E0	0.5247005750194056E0	-1.9058488738325012E0	2.772014540488711E0	5.283040790237729E0
Rundc1	NM_172566	0.2377043181247954E0	0.9997825050579616E0	1.1339044414304673E0	1.1339044414304673E0	83.09861133464877E0	73.28537423296133E0	0.008176981555329322E0	0.29075934557820654E0	1.3529407581693023E0	1.3529407581693023E0	83.09861133464877E0	61.420731715623354E0	0.5810381516563156E0	0.9018580855624745E0	1.067541693849317E0	1.067541693849317E0	73.28537423296133E0	68.64872318823505E0
Scn5a	NM_021544	0.001118156101773976E0	0.24028688472295887E0	0.15243547270773158E0	-6.560152845245709E0	1.0870762638012403E0	7.131386444974782E0	0.008219399270981517E0	0.2910634336642777E0	0.19579770104490984E0	-5.107312264972056E0	1.0870762638012403E0	5.5520379350720725E0	0.0547580785396428E0	0.4702221439001892E0	3.3842434181359313E0	3.3842434181359313E0	7.131386444974782E0	2.107232123658176E0
Gng7	NM_010319	0.05936013015087439E0	0.845772593942317E0	1.6743137917503326E0	1.6743137917503326E0	882.9400082886514E0	527.3444038023623E0	0.00822391346744956E0	0.2910634336642777E0	2.16674274368039E0	2.16674274368039E0	882.9400082886514E0	407.49646484977075E0	0.9130737074966178E0	0.9845569400981085E0	0.9676739407419733E0	-1.0334059417092913E0	527.3444038023623E0	544.9608402165051E0
Syndig1l	NM_001033334	0.02817044309010635E0	0.6952835289023247E0	1.8707254483825189E0	1.8707254483825189E0	345.12753531153214E0	184.48860874263465E0	0.008231296423148954E0	0.2910634336642777E0	2.2415943881751046E0	2.2415943881751046E0	345.12753531153214E0	153.9652031304837E0	0.6355346060749332E0	0.9168938530656667E0	0.8615829360350893E0	-1.1606543702013075E0	184.48860874263465E0	214.12750998949807E0
Slc4a4	NM_001136260	0.8481752903744234E0	0.9997825050579616E0	1.030302315729571E0	1.030302315729571E0	86.47078697589133E0	83.92758674395506E0	0.00824756900032562E0	0.2910634336642777E0	0.643636675253644E0	-1.553671564172319E0	86.47078697589133E0	134.34720285604448E0	0.5379075100568281E0	0.8824880443690679E0	1.112058008662943E0	1.112058008662943E0	83.92758674395506E0	75.47051151123262E0
Tmod1	NM_021883	0.02164802898743399E0	0.6567583401420929E0	1.3595955011125518E0	1.3595955011125518E0	100.20617628395058E0	73.702933116469E0	0.008256125542512989E0	0.2910634336642777E0	1.4604951711293346E0	1.4604951711293346E0	100.20617628395058E0	68.61109729412229E0	0.9247202432158821E0	0.9861314995509664E0	0.9860882564200234E0	-1.0141080106059501E0	73.702933116469E0	74.74273487856577E0
Gnas	NM_019690	0.14793774487886985E0	0.9780284901421511E0	0.7058108200650821E0	-1.4168102437247858E0	8.76042909190853E0	12.411865676840632E0	0.008265371322179079E0	0.2910634336642777E0	0.5067743984196708E0	-1.9732646383053443E0	8.76042909190853E0	17.2866449434445E0	0.04299073334699048E0	0.43577142464652785E0	0.586306135692475E0	-1.7055936124886686E0	12.411865676840632E0	21.169598817486726E0
Trim46	NM_183037	0.09820406096767449E0	0.9188291989679136E0	1.2535751675683005E0	1.2535751675683005E0	76.48050376495115E0	61.00990650070785E0	0.008270654424826817E0	0.2910634336642777E0	1.4728946567836931E0	1.4728946567836931E0	76.48050376495115E0	51.92530464599478E0	0.07471389879514392E0	0.523121817537205E0	1.3117564741252221E0	1.3117564741252221E0	61.00990650070785E0	46.510086059528575E0
Lum	NM_008524	0.2118899202599697E0	0.9997825050579616E0	0.5835003170140983E0	-1.713795127168437E0	1.7322377377178935E0	2.9687005939982027E0	0.008282022326777801E0	0.2910634336642777E0	0.29721902942854755E0	-3.364522123373676E0	1.7322377377178935E0	5.8281521914946195E0	0.39334705292037625E0	0.8257590496360925E0	0.6689775833662371E0	-1.494818398799085E0	2.9687005939982027E0	4.437668268434286E0
Samd14	NM_146025	0.0012102231139648587E0	0.2441954507594872E0	0.5399862797145891E0	-1.8518989047806032E0	29.686260273622246E0	54.97595288775297E0	0.008291533091880854E0	0.2910634336642777E0	0.5837878936211373E0	-1.7129509037900215E0	29.686260273622246E0	50.85110636584704E0	0.8086536304263346E0	0.9606202685349884E0	0.9505380010609638E0	-1.0520357932916182E0	54.97595288775297E0	57.836670208229826E0
Ap1ar	NM_001346718	0.7989133044913693E0	0.9997825050579616E0	1.0335192891595772E0	1.0335192891595772E0	100.44779896854268E0	97.19005733335024E0	0.008309479433143857E0	0.291252508716892E0	1.442672465190248E0	1.442672465190248E0	100.44779896854268E0	69.62619817887526E0	0.9530948980157874E0	0.9918778514500177E0	1.0084541667417575E0	1.0084541667417575E0	97.19005733335024E0	96.37528460749417E0
Stmn2	NM_025285	0.023024643037919817E0	0.6670668269591002E0	0.7374170479441539E0	-1.3560847322256808E0	184.57380992670957E0	250.2977256103358E0	0.008320490072193815E0	0.291252508716892E0	0.6848862885199747E0	-1.4600963937546183E0	184.57380992670957E0	269.4955542555391E0	0.4882014398131623E0	0.8642867729403025E0	1.1078207982471788E0	1.1078207982471788E0	250.2977256103358E0	225.93701617297938E0
Creg1	NM_011804	0.9957611400795944E0	0.9999532257545091E0	1.000926505893844E0	1.000926505893844E0	35.67518737561108E0	35.64216469994722E0	0.008394081238389715E0	0.2934129132168671E0	0.611919379099721E0	-1.6342022072764517E0	35.67518737561108E0	58.30046995422465E0	0.07166076821424651E0	0.5156108416672772E0	0.7072553124506022E0	-1.413916562231329E0	35.64216469994722E0	50.39504698303221E0
Relt	NM_177073	0.6409140647565915E0	0.9997825050579616E0	1.1136302603058572E0	1.1136302603058572E0	15.650233269709378E0	14.05334771112547E0	0.008439703998950245E0	0.2945350258957387E0	0.5227775818970999E0	-1.9128593777321412E0	15.650233269709378E0	29.936695473659135E0	0.03181817058934788E0	0.39849896651128097E0	0.579262150454532E0	-1.726334094529266E0	14.05334771112547E0	24.26077329599072E0
Ankrd34b	NM_175455	0.20637124662078818E0	0.9997825050579616E0	0.8226502502349659E0	-1.2155834143542525E0	24.941433193607455E0	30.318392520373845E0	0.008457255220762218E0	0.2945350258957387E0	0.6471225195226331E0	-1.5453024270236744E0	24.941433193607455E0	38.54205724753045E0	0.6239748940089206E0	0.914357902850893E0	0.919613138196763E0	-1.0874137813655693E0	30.318392520373845E0	32.968637855505314E0
Rims2	NM_001256384	0.8422855200285698E0	0.9997825050579616E0	0.9633731162669154E0	-1.038019416480101E0	36.8486851432705E0	38.24965065047662E0	0.008475260411764038E0	0.2945350258957387E0	0.5898641077911382E0	-1.6953057268473175E0	36.8486851432705E0	62.469786950180136E0	0.8754491229995485E0	0.974974625575409E0	0.9680154565666579E0	-1.0330413561233664E0	38.24965065047662E0	39.513470979213366E0
Mreg	NM_001005423	0.9690574511781253E0	0.9997825050579616E0	1.0133743325125615E0	1.0133743325125615E0	4.541903927348157E0	4.4819606947088895E0	0.008490675608369467E0	0.2945350258957387E0	0.38310024489000993E0	-2.61028285243489E0	4.541903927348157E0	11.855653938963577E0	0.0849520093355444E0	0.5457288813905145E0	0.5227994630663728E0	-1.912779317206459E0	4.4819606947088895E0	8.573001717371456E0
Arpp19	NR_152135	0.005361007844739365E0	0.43296270217988214E0	2.0703169707197633E0	2.0703169707197633E0	13.062288144277026E0	6.309318007346388E0	0.008512748812287831E0	0.2945350258957387E0	2.094595484061139E0	2.094595484061139E0	13.062288144277026E0	6.236186530370536E0	0.8460131160629808E0	0.9688878429830926E0	1.0591114911596926E0	1.0591114911596926E0	6.309318007346388E0	5.957180202471309E0
Cd4	NM_013488	0.03359412231441839E0	0.7432511591371724E0	1.8616045433878612E0	1.8616045433878612E0	64.36376255720042E0	34.574347589454916E0	0.008523582313435512E0	0.2945350258957387E0	2.2803811538170558E0	2.2803811538170558E0	64.36376255720042E0	28.225001969282207E0	0.7216144604579601E0	0.9429239079880022E0	0.891297401390729E0	-1.1219599635763078E0	34.574347589454916E0	38.79103376213944E0
Fgfr2	NM_010207	0.5670816995762227E0	0.9997825050579616E0	0.9160971618773168E0	-1.0915872700126532E0	26.869898351914532E0	29.33083898748387E0	0.008536770993350375E0	0.2945350258957387E0	0.6501624470317751E0	-1.538077144512666E0	26.869898351914532E0	41.327976530458294E0	0.2660552533602648E0	0.7552739684740614E0	0.8283178933822398E0	-1.2072659639365473E0	29.33083898748387E0	35.41012360329238E0
Syt7	NM_018801	0.9516296853095182E0	0.9997825050579616E0	0.9864761837595994E0	-1.013709217174265E0	69.44380782791768E0	70.39582807083855E0	0.008548014246559913E0	0.2945350258957387E0	0.5318407532829547E0	-1.8802620781261776E0	69.44380782791768E0	130.57255841951545E0	0.9155485014988446E0	0.9849153116073567E0	1.0266073714434163E0	1.0266073714434163E0	70.39582807083855E0	68.57132534696451E0
Slc39a12	NM_001012305	0.22564249220444532E0	0.9997825050579616E0	0.8395149908135858E0	-1.1911639588840288E0	41.205900522525745E0	49.08298359579324E0	0.008552861988811092E0	0.2945350258957387E0	0.6661828006248639E0	-1.5010894893444011E0	41.205900522525745E0	61.85374417333436E0	0.10012163349374603E0	0.5707741472966426E0	0.7697233929525691E0	-1.2991679987327873E0	49.08298359579324E0	63.767041569980904E0
Tmem130	NM_177735	0.0027488055976770003E0	0.3233052585962315E0	0.6193047817085109E0	-1.6147138364429285E0	125.13854442605667E0	202.0629391570817E0	0.0085638393062396E0	0.2945350258957387E0	0.6374364146126263E0	-1.5687839242878925E0	125.13854442605667E0	196.31533680438383E0	0.9012487719608093E0	0.981789359964023E0	0.9783730706589737E0	-1.0221049924508445E0	202.0629391570817E0	206.52953890174447E0
Grik1	NM_010348	0.04582733164146563E0	0.7992454811965704E0	0.5394803957107758E0	-1.8536354758220284E0	2.834135117141893E0	5.253453396407232E0	0.008564510743616383E0	0.2945350258957387E0	0.4199306346989674E0	-2.381345673236873E0	2.834135117141893E0	6.749055398574525E0	0.8087764192852851E0	0.9606202685349884E0	0.9212530391324264E0	-1.085478101588389E0	5.253453396407232E0	5.702508619515196E0
Pde4d	NM_011056	0.2560136510132257E0	0.9997825050579616E0	0.8889693907729116E0	-1.1248981240293923E0	50.386479119570694E0	56.67965583805123E0	0.008569201781209733E0	0.2945350258957387E0	0.7470751200609396E0	-1.338553477618729E0	50.386479119570694E0	67.44499685046482E0	0.9694627902557563E0	0.9950611004296507E0	1.004417914770974E0	1.004417914770974E0	56.67965583805123E0	56.43035135526754E0
H2ac23	NM_001177544	0.7406812678541466E0	0.9997825050579616E0	0.8534139556143248E0	-1.1717642926054053E0	1.8105537310762068E0	2.1215422119185887E0	0.00860648405199692E0	0.29540561163472207E0	4.137716170011145E0	4.137716170011145E0	1.8105537310762068E0	0.43757320625289053E0	0.6341915422349628E0	0.9165033811793238E0	0.7774218690787875E0	-1.2863028939293388E0	2.1215422119185887E0	2.728945886784131E0
Crip2	NM_024223	0.35715325238867224E0	0.9997825050579616E0	1.130525807357472E0	1.130525807357472E0	127.12022298640031E0	112.44345078997823E0	0.008656089732934158E0	0.2966961797087404E0	1.4550219139857845E0	1.4550219139857845E0	127.12022298640031E0	87.36653500851824E0	0.4354037736716103E0	0.8429403414607526E0	0.8915767930606223E0	-1.1216083771844043E0	112.44345078997823E0	126.1175163655619E0
Rbck1	NM_001083921	0.08584158531466922E0	0.9056186987072896E0	1.1841048988836227E0	1.1841048988836227E0	116.35895617489095E0	98.26743921471356E0	0.008678605701028753E0	0.2970559317029412E0	1.3191736591642507E0	1.3191736591642507E0	116.35895617489095E0	88.20594268734034E0	0.1473390289604599E0	0.639198103018112E0	0.8539369088545595E0	-1.1710467010277894E0	98.26743921471356E0	115.07576051083915E0
Slc7a10	NM_017394	0.2919902350484116E0	0.9997825050579616E0	0.8356578177571123E0	-1.1966620532360703E0	27.299987809519E0	32.6688594654587E0	0.00875375523701419E0	0.2990481018782228E0	0.6201970933855492E0	-1.6123906588164936E0	27.299987809519E0	44.01824532987257E0	0.14224392575214892E0	0.6319228841925278E0	0.7591003575404783E0	-1.317348872341528E0	32.6688594654587E0	43.03628517750588E0
Btbd11	NM_028709	0.672054048361217E0	0.9997825050579616E0	0.845476425377353E0	-1.182765089580919E0	7.365598808702953E0	8.711773134792656E0	0.008774364538388412E0	0.2990481018782228E0	0.3296594788147303E0	-3.0334331765476197E0	7.365598808702953E0	22.34305179145916E0	0.9450878812729151E0	0.9897850069880727E0	0.9702778015902597E0	-1.0306326686656404E0	8.711773134792656E0	8.978637994720987E0
Elavl2	NM_001357189	0.4658998600202485E0	0.9997825050579616E0	0.7817221160803073E0	-1.279226952173461E0	5.145189692945202E0	6.581865329260597E0	0.008787337113011051E0	0.2990481018782228E0	0.38904277554709343E0	-2.5704114376465284E0	5.145189692945202E0	13.225254435607376E0	0.06076450566654422E0	0.4846439646726335E0	0.49968961015816915E0	-2.0012423305809084E0	6.581865329260597E0	13.171907511099155E0
Chga	NM_007693	0.898764903206618E0	0.9997825050579616E0	0.983184233416308E0	-1.0171033729103462E0	144.19024907438128E0	146.65638867433614E0	0.00879647520722316E0	0.2990481018782228E0	0.6882045880672008E0	-1.4530562820112347E0	144.19024907438128E0	209.51654722229432E0	0.969489002124732E0	0.9950611004296507E0	1.005644063349316E0	1.005644063349316E0	146.65638867433614E0	145.83329631151437E0
Dmtn	NM_001360030	0.0015845702839762594E0	0.262458973226537E0	1.6761246925774242E0	1.6761246925774242E0	73.88366547608332E0	44.08005311494477E0	0.00880644163915018E0	0.2990481018782228E0	1.5824232848970246E0	1.5824232848970246E0	73.88366547608332E0	46.69020367764071E0	0.23758563624686027E0	0.7345498963608756E0	1.2400675537242125E0	1.2400675537242125E0	44.08005311494477E0	35.5464934007523E0
Zfyve28	NM_001015039	0.0051055585815369545E0	0.42770735330685683E0	1.4944040682695663E0	1.4944040682695663E0	74.7052028034132E0	49.989962145858925E0	0.008809412785471055E0	0.2990481018782228E0	1.4960879718672628E0	1.4960879718672628E0	74.7052028034132E0	49.9336965527327E0	0.3940650813809669E0	0.8260254278077919E0	1.145889705964087E0	1.145889705964087E0	49.989962145858925E0	43.625457045013064E0
Cacna1g	NM_001112813	0.6439179814918765E0	0.9997825050579616E0	0.8352291449522028E0	-1.197276227779655E0	3.632733434611512E0	4.349385383120701E0	0.008851597782005956E0	0.3000679505990579E0	0.3374149528101967E0	-2.963709793153482E0	3.632733434611512E0	10.766367656074223E0	0.33975892423634335E0	0.7975392869053906E0	0.6641928978591529E0	-1.5055867101609048E0	4.349385383120701E0	6.548376830194624E0
Gjc1	NM_001159382	0.6533250871620427E0	0.9997825050579616E0	1.2421509286945935E0	1.2421509286945935E0	3.324495608906243E0	2.6764023051530748E0	0.008877258650459643E0	0.3005256068887797E0	0.260867874015103E0	-3.8333581847725138E0	3.324495608906243E0	12.74398245264103E0	0.02397265544837336E0	0.36626307290284726E0	0.3028397678749707E0	-3.3020762333065066E0	2.6764023051530748E0	8.837684442612717E0
Fam189a2	NM_001114174	0.021120422030932083E0	0.6549784660354996E0	0.653009587022429E0	-1.531371085315556E0	16.043262594529345E0	24.568188451386863E0	0.008901612108660306E0	0.3009378112740385E0	0.5959857839038801E0	-1.6778923709382954E0	16.043262594529345E0	26.918867912320508E0	0.30908415800006184E0	0.7825424440790419E0	0.8132119132276037E0	-1.2296917737358795E0	24.568188451386863E0	30.21129923426326E0
Creb1	NM_133828	0.9160956402759244E0	0.9997825050579616E0	0.9819007111886714E0	-1.0184329113983612E0	30.210986236124576E0	30.76786266867217E0	0.008916276941062814E0	0.30102179241049903E0	1.629628932012541E0	1.629628932012541E0	30.210986236124576E0	18.53856767185334E0	0.3971110935363977E0	0.8275515862110397E0	1.1773792505093106E0	1.1773792505093106E0	30.76786266867217E0	26.13249949441746E0
Me1	NM_008615	0.09149670857018345E0	0.9110199969262134E0	0.7772702345001372E0	-1.2865538336780649E0	43.75565182172957E0	56.294001596328776E0	0.008985361227822949E0	0.3025555625256463E0	0.6586925402485418E0	-1.5181589875341142E0	43.75565182172957E0	66.42803606857221E0	0.3844131685093997E0	0.8215505533378854E0	0.866554746849892E0	-1.1539951787641918E0	56.294001596328776E0	64.96300643550713E0
Smyd2	NM_026796	0.18548805561921508E0	0.9997825050579616E0	0.8244609385491248E0	-1.2129137394426308E0	27.704976967279794E0	33.603747214555284E0	0.008986192809202622E0	0.3025555625256463E0	0.6652908646319577E0	-1.5031019560943544E0	27.704976967279794E0	41.64340507306728E0	0.5330007996746051E0	0.8800385332710055E0	0.904350227658734E0	-1.105766294313756E0	33.603747214555284E0	37.157891032495E0
Tuba1b	NM_011654	0.21063167778247327E0	0.9997825050579616E0	0.8655761994371228E0	-1.155299788337863E0	452.69100055153524E0	522.993817119644E0	0.009019065394974818E0	0.3032492015047792E0	0.7244800187253313E0	-1.380300317680846E0	452.69100055153524E0	624.8495318725442E0	0.3111716461536004E0	0.7835729459337605E0	0.8792820571292334E0	-1.1372914889960322E0	522.993817119644E0	594.7964170077183E0
Macrod1	NM_134147	0.011544554611882155E0	0.5485142129278039E0	0.5555488594238616E0	-1.800021695728188E0	6.964512781671972E0	12.536274107185822E0	0.009079533053185752E0	0.30445816285473976E0	0.5220904980216231E0	-1.9153767474974877E0	6.964512781671972E0	13.339665839663537E0	0.07277496567772E0	0.5186552757444971E0	0.6340818277509039E0	-1.5770835186162209E0	12.536274107185822E0	19.770751279298036E0
Gcnt2	NM_008105	0.006303723906158409E0	0.4690669278190189E0	2.176764138742443E0	2.176764138742443E0	15.27397669073439E0	7.016826682728452E0	0.009082212815492577E0	0.30445816285473976E0	2.2212543666876785E0	2.2212543666876785E0	15.27397669073439E0	6.876284373279974E0	0.737970181226953E0	0.9466592372345912E0	0.8988128608126504E0	-1.1125786507948523E0	7.016826682728452E0	7.80677156353134E0
Tmem176b	NM_001164208	0.055007162274123035E0	0.831871887703057E0	0.6062178532766082E0	-1.649572005500991E0	9.270332134879197E0	15.29208037139296E0	0.009091980908299192E0	0.30445816285473976E0	0.4830064378514876E0	-2.070365779073684E0	9.270332134879197E0	19.192978412700977E0	0.3762077129277165E0	0.8172173201956399E0	0.7760570448638836E0	-1.2885650695631463E0	15.29208037139296E0	19.704840607529196E0
Rnf128	NM_023270	0.012386292402593499E0	0.5584363652378117E0	0.6704094555162532E0	-1.4916257397204271E0	16.612349177870787E0	24.779407630935538E0	0.009127928072488928E0	0.30524829019677796E0	0.6398545026440459E0	-1.5628552989277076E0	16.612349177870787E0	25.962697940272697E0	0.6100103972544006E0	0.9099864317788712E0	1.094559525883995E0	1.094559525883995E0	24.779407630935538E0	22.63870264243787E0
Gas7	NM_001109657	0.10835829687585269E0	0.9369450817624378E0	1.3136064597058754E0	1.3136064597058754E0	32.22652823699411E0	24.53286370425571E0	0.0091933864931777E0	0.307021838386352E0	1.6092139950285418E0	1.6092139950285418E0	32.22652823699411E0	20.026254020008405E0	0.35216905261180664E0	0.8028512320184523E0	1.193564062891617E0	1.193564062891617E0	24.53286370425571E0	20.55429152652315E0
Casp3	NM_009810	0.11107646729042671E0	0.9375146813823991E0	0.463182890382016E0	-2.1589743938409236E0	1.0039975758259023E0	2.1676050576864845E0	0.009240621927760467E0	0.30818284709952015E0	0.2623736373329653E0	-3.8113585273468225E0	1.0039975758259023E0	3.8265947220595904E0	0.5925850967231581E0	0.9040359339584654E0	1.3306126174136208E0	1.3306126174136208E0	2.1676050576864845E0	1.6290278848398179E0
Ano3	NM_001355244	0.08896938744814153E0	0.9086420327282727E0	1.660509991020139E0	1.660509991020139E0	319.39296667606754E0	192.34630830486446E0	0.009253999158973753E0	0.3082130474605369E0	2.294940173374383E0	2.294940173374383E0	319.39296667606754E0	139.17267664823066E0	0.5034006558537584E0	0.8703104356657467E0	1.2458775067018981E0	1.2458775067018981E0	192.34630830486446E0	154.38621154181195E0
Tmem108	NM_178638	0.20762114768049145E0	0.9997825050579616E0	0.6924507575830883E0	-1.444146011898916E0	7.569955951610132E0	10.932121697768237E0	0.009295068373797535E0	0.3087706620278804E0	0.4446330856062262E0	-2.249045409287457E0	7.569955951610132E0	17.025174681477033E0	0.7354860807156224E0	0.9463662462849759E0	0.8970626157712376E0	-1.1147493858500206E0	10.932121697768237E0	12.186575948624824E0
Igsf3	NM_207205	0.0013510809714472477E0	0.2517834840904506E0	0.570998235236327E0	-1.7513188978353253E0	12.091796422763979E0	21.176591583964143E0	0.00929572988098341E0	0.3087706620278804E0	0.6141451748618355E0	-1.628279502847141E0	12.091796422763979E0	19.688824267786966E0	0.6038188035356448E0	0.9076196150949692E0	1.1053794603812193E0	1.1053794603812193E0	21.176591583964143E0	19.15775744255356E0
Kars	NM_001286384	5.811996936982902E-4	0.18181250671349172E0	0.1665382371652387E0	-6.004627027532441E0	0.8784106771414978E0	5.274528493236911E0	0.00931271468997602E0	0.3089196216555401E0	0.23486304974932867E0	-4.257800454636472E0	0.8784106771414978E0	3.7400973804906004E0	0.7133377904415165E0	0.9411798624301403E0	1.2285641473543603E0	1.2285641473543603E0	5.274528493236911E0	4.293246310821697E0
Psme3ip1	NM_001363456	0.2247934467229481E0	0.9997825050579616E0	0.5836576321407021E0	-1.713333202432844E0	1.7512399280526383E0	3.00045751415869E0	0.009343727428198851E0	0.3091881306778908E0	0.2928768595848514E0	-3.414404270168306E0	1.7512399280526383E0	5.979441088432165E0	0.1774578481425077E0	0.6740534495878037E0	0.5217435131423582E0	-1.916650566438665E0	3.00045751415869E0	5.750828594087403E0
Akap9	NM_194462	0.0750370443554862E0	0.8816626087780971E0	1.3013159085499635E0	1.3013159085499635E0	135.9111860902669E0	104.4413467915801E0	0.009345831490162443E0	0.3091881306778908E0	1.5098947861486427E0	1.5098947861486427E0	135.9111860902669E0	90.0136799842469E0	3.532223665038244E-4	0.05253589904040205E0	1.799521288052838E0	1.799521288052838E0	104.4413467915801E0	58.038405816577075E0
Cdc42bpa	NM_001359543	0.18221845917235532E0	0.9997825050579616E0	1.3772901168964937E0	1.3772901168964937E0	42.79100261880614E0	31.068982557740927E0	0.009378218067980029E0	0.30956223695803586E0	1.9521971815780805E0	1.9521971815780805E0	42.79100261880614E0	21.919406001916027E0	0.0012493335958197304E0	0.10609890430753607E0	2.381403813802218E0	2.381403813802218E0	31.068982557740927E0	13.046499034590566E0
Arl4d	NM_025404	0.002215874655770284E0	0.2997091372304377E0	1.6634795701981728E0	1.6634795701981728E0	77.10457235773856E0	46.35137920482724E0	0.009382192185552902E0	0.30956223695803586E0	1.588815314015002E0	1.588815314015002E0	77.10457235773856E0	48.52960043725415E0	0.7374550337748973E0	0.9465915052032948E0	0.9400397134623436E0	-1.063784844064525E0	46.35137920482724E0	49.30789469958281E0
Plk5	NM_001347124	2.5559381164162753E-4	0.11832997524652501E0	2.088200348008239E0	2.088200348008239E0	20.70030511182234E0	9.912988057667283E0	0.00944540676544813E0	0.3112005937308423E0	1.7516027450602154E0	1.7516027450602154E0	20.70030511182234E0	11.817922283006421E0	0.35378546356961266E0	0.8038925596190849E0	0.8108133585033119E0	-1.233329458022139E0	9.912988057667283E0	12.225980188542726E0
Gtf2i	NM_001359064	0.1827288721727372E0	0.9997825050579616E0	0.7789286326459194E0	-1.2838146629725626E0	17.13339501237389E0	21.99610374338657E0	0.009457032569573203E0	0.3112005937308423E0	0.5942788122922388E0	-1.682711850592187E0	17.13339501237389E0	28.830566828198606E0	0.6165781816501413E0	0.9114783333209766E0	1.1097990716019406E0	1.1097990716019406E0	21.99610374338657E0	19.819897408669004E0
Vav3	NM_001378987	0.7227753411338843E0	0.9997825050579616E0	0.773128388682668E0	-1.2934462304558472E0	1.390433938386256E0	1.7984515363035807E0	0.009484409776763389E0	0.31168646118770427E0	0.13481525301671882E0	-7.4175583075602525E0	1.390433938386256E0	10.313624810790692E0	0.0745855627950942E0	0.523121817537205E0	0.24373265189804244E0	-4.102856109809683E0	1.7984515363035807E0	7.378787873919757E0
Meis2	NM_001346041	0.030923607018382666E0	0.7158975438420222E0	2.0441267953156532E0	2.0441267953156532E0	8.405783775152148E0	4.112163587119422E0	0.009548322405940474E0	0.31325819114251974E0	2.5249070523837434E0	2.5249070523837434E0	8.405783775152148E0	3.329145826265691E0	0.022762082542043774E0	0.36094679223477744E0	2.436383715554086E0	2.436383715554086E0	4.112163587119422E0	1.6878144279437641E0
Tnc	NM_001369214	0.9075991807322493E0	0.9997825050579616E0	1.049221796690149E0	1.049221796690149E0	2.2354436730244354E0	2.1305730400152907E0	0.009560456179070418E0	0.31325819114251974E0	0.32058996874835893E0	-3.1192491889380705E0	2.2354436730244354E0	6.972905863998213E0	0.1256038136957922E0	0.6085614906282829E0	0.4984362154591347E0	-2.0062747629179585E0	2.1305730400152907E0	4.274514920736072E0
Plxnd1	NM_026376	0.052530244465177275E0	0.8247648865742859E0	1.4952076680951565E0	1.4952076680951565E0	107.94313625781551E0	72.19273854803818E0	0.009574962168752747E0	0.31325819114251974E0	1.7787176061774732E0	1.7787176061774732E0	107.94313625781551E0	60.68593231602914E0	0.33720508099800517E0	0.7959765707379504E0	1.2463287520291026E0	1.2463287520291026E0	72.19273854803818E0	57.9243144559602E0
Itpka	NM_146125	0.03741784119610659E0	0.764631981204136E0	1.4896586138470207E0	1.4896586138470207E0	183.9370805055751E0	123.4759956380613E0	0.009582939849623474E0	0.31325819114251974E0	1.7010817531576186E0	1.7010817531576186E0	183.9370805055751E0	108.1294771189824E0	0.9894646011230634E0	0.9984838452455393E0	0.997213932726735E0	-1.002793851130466E0	123.4759956380613E0	123.82096918806012E0
Prkar2a	NM_008924	0.04799389952177118E0	0.8037631699071996E0	0.7928193016051072E0	-1.2613214612402144E0	55.90043066773609E0	70.50841289378617E0	0.009607489805088701E0	0.31364583296321935E0	0.7221234837430754E0	-1.384804707937999E0	55.90043066773609E0	77.41117956444263E0	0.4352948347420305E0	0.8428731201404428E0	1.1068228994786267E0	1.1068228994786267E0	70.50841289378617E0	63.70342800731666E0
Pgap4	NM_001355503	0.3279918546284614E0	0.9997825050579616E0	0.8570806256067166E0	-1.1667513768522215E0	22.05518655813754E0	25.732919283439585E0	0.009620951330268603E0	0.3136709369722005E0	0.6462510567202259E0	-1.5473862512118393E0	22.05518655813754E0	34.12789244797421E0	0.03751881253666569E0	0.4131918066927893E0	0.6967572529231357E0	-1.4352200795968135E0	25.732919283439585E0	36.93240246223654E0
Wnt4	NM_009523	0.2576430716881151E0	0.9997825050579616E0	1.3792127843366857E0	1.3792127843366857E0	12.700481253010818E0	9.208500238140518E0	0.009660545687735046E0	0.31454685847298575E0	0.4567918615712431E0	-2.1891808592216697E0	12.700481253010818E0	27.803650461994927E0	0.09240704350418918E0	0.5569890892973237E0	0.5897603738470912E0	-1.6956039170228698E0	9.208500238140518E0	15.61396907369709E0
Rps6ka4	NM_019924	4.1744383566446057E-4	0.15397447031008676E0	1.4909915874444573E0	1.4909915874444573E0	64.5615328008536E0	43.301071142535E0	0.009685423997407598E0	0.3149419516420184E0	1.368961586469646E0	1.368961586469646E0	64.5615328008536E0	47.160952826549725E0	0.15081932085501365E0	0.6435079206301714E0	0.8342130127534167E0	-1.198734597413416E0	43.301071142535E0	51.906492083616385E0
Cnmd	NM_001310655	0.040494824444035196E0	0.7837024640047112E0	0.28794991743765264E0	-3.472826138998708E0	0.4153118145548386E0	1.4423057254210279E0	0.009719958804855683E0	0.31564959519631863E0	0.18826423718985175E0	-5.311683275202011E0	0.4153118145548386E0	2.2060048193647357E0	0.3476749066215437E0	0.8012989302380908E0	0.5477903966348466E0	-1.8255157559225947E0	1.4423057254210279E0	2.6329518266134535E0
Atp1a3	NM_001374627	0.32973925481631927E0	0.9997825050579616E0	0.8808094629112242E0	-1.1353193194528484E0	458.0641710943277E0	520.0491029925453E0	0.009779943797634976E0	0.31718077568366554E0	0.697642711347389E0	-1.433398477092457E0	458.0641710943277E0	656.5884852572283E0	0.040110462104825675E0	0.42221844644931855E0	1.3426592244154123E0	1.3426592244154123E0	520.0491029925453E0	387.32769531969086E0
Pacsin2	NM_001159510	0.13468944681459455E0	0.9646735857903057E0	0.4516908577775403E0	-2.213903564310138E0	0.8776466264143349E0	1.9430249944234639E0	0.009816606572870212E0	0.3174163481917544E0	0.23235495594334987E0	-4.303760149810657E0	0.8776466264143349E0	3.7771805763777753E0	0.5784995382330566E0	0.9007950091760811E0	1.385936713257437E0	1.385936713257437E0	1.9430249944234639E0	1.4019579507758868E0
Kcnh2	NM_013569	0.45848293199657153E0	0.9997825050579616E0	0.8446651777110771E0	-1.1839010609030411E0	30.14006884520863E0	35.6828594815332E0	0.009825154073464511E0	0.3174163481917544E0	0.5332381488348102E0	-1.8753346927355456E0	30.14006884520863E0	56.52271674685755E0	0.7629257497397746E0	0.9528250284586506E0	0.9270105071806837E0	-1.0787364245107633E0	35.6828594815332E0	38.49240025342911E0
Dgki	NM_001081206	0.8835474038572645E0	0.9997825050579616E0	1.0230655885712716E0	1.0230655885712716E0	47.17424191514503E0	46.11067212320635E0	0.009825739746962818E0	0.3174163481917544E0	1.5404654330674221E0	1.5404654330674221E0	47.17424191514503E0	30.623369341829523E0	0.0016422981854959072E0	0.12043357584023844E0	1.7309559746492529E0	1.7309559746492529E0	46.11067212320635E0	26.638847433742413E0
Mtcl1	NM_001114098	0.12230510153640974E0	0.9504666723218349E0	1.3326116085255644E0	1.3326116085255644E0	120.22854716469575E0	90.22024601580628E0	0.009840969011965834E0	0.31742172407514924E0	1.671912786127259E0	1.671912786127259E0	120.22854716469575E0	71.91077678351125E0	0.015412222411538348E0	0.3187299183735123E0	1.6466836040345834E0	1.6466836040345834E0	90.22024601580628E0	54.78905953442134E0
Gnal	NM_010307	0.38580553548659663E0	0.9997825050579616E0	1.2340288040686085E0	1.2340288040686085E0	498.6101470271416E0	404.05065536818705E0	0.0098515948029636E0	0.31742172407514924E0	1.9541573487494328E0	1.9541573487494328E0	498.6101470271416E0	255.15353067460404E0	0.3175488889960644E0	0.7867897474105748E0	1.3060088181032892E0	1.3060088181032892E0	404.05065536818705E0	309.3781984986809E0
Peg10	NM_001040611	0.053652105438676774E0	0.8297274603917517E0	0.5683641485503155E0	-1.7594353946332228E0	11.168228602919054E0	19.64977669933093E0	0.009906830926791711E0	0.31826253837944324E0	0.4458616985099381E0	-2.2428479578801728E0	11.168228602919054E0	25.04863871519593E0	0.3171388583708595E0	0.7865037916604525E0	1.3822528867213162E0	1.3822528867213162E0	19.64977669933093E0	14.215761014570868E0
Peg10	NM_130877	0.053652105438676774E0	0.8297274603917517E0	0.5683641485503155E0	-1.7594353946332228E0	11.168228602919054E0	19.64977669933093E0	0.009906830926791711E0	0.31826253837944324E0	0.4458616985099381E0	-2.2428479578801728E0	11.168228602919054E0	25.04863871519593E0	0.3171388583708595E0	0.7865037916604525E0	1.3822528867213162E0	1.3822528867213162E0	19.64977669933093E0	14.215761014570868E0
Cdk18	NM_008795	0.01269204529558715E0	0.5610937180100861E0	0.6785902489953256E0	-1.4736433384955527E0	25.04182609623594E0	36.90272021048219E0	0.00991632559997456E0	0.31826253837944324E0	0.6507396977657438E0	-1.536712764617573E0	25.04182609623594E0	38.48209381141921E0	0.29861993244218954E0	0.7759294774428543E0	0.8369081051358609E0	-1.1948743163834736E0	36.90272021048219E0	44.0941125841905E0
Hs3st5	NM_001081208	0.8319503422763936E0	0.9997825050579616E0	1.1212182599352403E0	1.1212182599352403E0	3.161616468062994E0	2.819804654488595E0	0.009950307929136619E0	0.3185757010383449E0	4.609792579004776E0	4.609792579004776E0	3.161616468062994E0	0.6858478801112492E0	0.5061492157737036E0	0.8708923310939303E0	1.4950676200534223E0	1.4950676200534223E0	2.819804654488595E0	1.8860716509851485E0
Lcmt1	NM_001355050	0.3064769728416054E0	0.9997825050579616E0	1.3018787650454564E0	1.3018787650454564E0	6.924907697867025E0	5.319164797672412E0	0.00996659629060857E0	0.3185757010383449E0	2.0599368784295513E0	2.0599368784295513E0	6.924907697867025E0	3.3617086865042274E0	0.9672522288064226E0	0.9948617268239697E0	0.9881350283295526E0	-1.0120074396011496E0	5.319164797672412E0	5.3830343477090254E0
Aifm3	NM_001291070	0.9028214198751748E0	0.9997825050579616E0	1.030661415306899E0	1.030661415306899E0	22.04948915434752E0	21.393533149566743E0	0.009972032300168245E0	0.3185757010383449E0	0.5060814365345451E0	-1.9759665694272903E0	22.04948915434752E0	43.56905344194032E0	0.9201138958948424E0	0.9851806605789776E0	0.9729227998130047E0	-1.027830779782527E0	21.393533149566743E0	21.988931859422525E0
Miga2	NM_001242407	0.1335914631916438E0	0.964318564632236E0	0.834348865396482E0	-1.1985394137556604E0	41.40486999595454E0	49.62536861158069E0	0.009977647092772183E0	0.3185757010383449E0	0.7167599809269103E0	-1.3951671781490997E0	41.40486999595454E0	57.766715633886236E0	0.7668162837361747E0	0.9535418490283484E0	0.9611189410446834E0	-1.0404539514256737E0	49.62536861158069E0	51.63291086287472E0
Trerf1	NM_172622	0.9692491618274286E0	0.9997825050579616E0	1.0080476744894362E0	1.0080476744894362E0	32.85808735620542E0	32.59576723179053E0	0.00999798282312911E0	0.3188057303401235E0	1.7787851067167553E0	1.7787851067167553E0	32.85808735620542E0	18.472207369025142E0	0.10957747931480155E0	0.5868900414776863E0	1.4476914232891804E0	1.4476914232891804E0	32.59576723179053E0	22.515687188180184E0
Smyd1	NM_009762	0.5826871713105027E0	0.9997825050579616E0	0.7705241175815186E0	-1.2978179101502345E0	0.9060620997826956E0	1.175903620806311E0	0.010010652156514217E0	0.3188057303401235E0	0.27495498559967335E0	-3.6369589655521706E0	0.9060620997826956E0	3.2953106771516993E0	0.059869120335240646E0	0.4825495351717197E0	0.38247904808541044E0	-2.614522298687306E0	1.175903620806311E0	3.0744262377052425E0
Metrnl	NM_144797	0.6760050380632857E0	0.9997825050579616E0	0.8937079261588327E0	-1.1189337933904335E0	4.5545622527014356E0	5.096253618648096E0	0.010041843092130373E0	0.31938747533567297E0	0.4785560173566825E0	-2.089619529858861E0	4.5545622527014356E0	9.517302233202892E0	0.020398106341614142E0	0.3492458977018686E0	0.5054701976022298E0	-1.9783560034669563E0	5.096253618648096E0	10.082203941642662E0
Arid3b	NM_001379353	0.1323876340531087E0	0.9616977073352366E0	1.4784317430574225E0	1.4784317430574225E0	10.115258279857654E0	6.84188385927045E0	0.010057780696001281E0	0.3194832060929045E0	2.059753029075451E0	2.059753029075451E0	10.115258279857654E0	4.910908316225674E0	0.7162180539128628E0	0.9414490810619556E0	0.8996413141669736E0	-1.1115541096797605E0	6.84188385927045E0	7.605124121723688E0
Abhd3	NM_134130	0.7162266549261396E0	0.9997825050579616E0	0.9532055761915231E0	-1.04909163875797E0	50.084791026147485E0	52.543535494471534E0	0.010090454561105897E0	0.32010963230887035E0	0.6957204078876941E0	-1.4373590147170499E0	50.084791026147485E0	71.98982588165269E0	0.0451094825690949E0	0.4427286110921534E0	0.7470931941944726E0	-1.3385210945178203E0	52.543535494471534E0	70.33063063989601E0
Fam53b	NM_175268	0.5479037005340419E0	0.9997825050579616E0	0.8540055567083757E0	-1.1709525683349602E0	5.6752436649247775E0	6.645441145370379E0	0.01011358349770038E0	0.32033107668856925E0	0.48667769692992585E0	-2.054747949840785E0	5.6752436649247775E0	11.661195285351084E0	0.6423973567716393E0	0.9185654040327214E0	1.146209976592985E0	1.146209976592985E0	6.645441145370379E0	5.797751966113056E0
Reln	NM_011261	0.8426785494635735E0	0.9997825050579616E0	1.0446916352798814E0	1.0446916352798814E0	73.26731488678124E0	70.13295829362349E0	0.010127823433349854E0	0.32033107668856925E0	1.8357816136041096E0	1.8357816136041096E0	73.26731488678124E0	39.91069217810649E0	0.36503553051901927E0	0.810469967671152E0	1.2466066119340806E0	1.2466066119340806E0	70.13295829362349E0	56.25909378485797E0
Nrxn1	NM_001346958	0.2923294850508829E0	0.9997825050579616E0	0.835545656738294E0	-1.1968226893832274E0	29.940211490607208E0	35.83312443689113E0	0.01014047991436674E0	0.32033107668856925E0	0.625478469341543E0	-1.5987760554775374E0	29.940211490607208E0	47.86769322711622E0	0.9717789107732249E0	0.9954514680795026E0	0.9933446881820922E0	-1.0066999017532248E0	35.83312443689113E0	36.073202850129384E0
Pnpo	NM_134021	0.26038042266210043E0	0.9997825050579616E0	0.8773442881771327E0	-1.1398033969967598E0	46.376082520250655E0	52.85961639598374E0	0.010149283091779619E0	0.32033107668856925E0	0.7262197594047722E0	-1.376993653848836E0	46.376082520250655E0	63.859571320755094E0	0.15267437060995556E0	0.6464317163834539E0	0.8321025158471825E0	-1.2017749988195592E0	52.85961639598374E0	63.52536543188572E0
Eml3	NM_001374671	0.021216212764654546E0	0.6549784660354996E0	0.47498182957540186E0	-2.105343694713385E0	3.774893467087304E0	7.947448159147005E0	0.010176787951385212E0	0.32078949061553924E0	0.41154738851588774E0	-2.429853834344997E0	3.774893467087304E0	9.172439365245964E0	0.7165503671617055E0	0.9414490810619556E0	0.87948890455865E0	-1.1370240088495778E0	7.947448159147005E0	9.036439366037525E0
Snap91	NM_001357770	0.008780544963404179E0	0.5143757165327638E0	0.588103389385882E0	-1.7003812901745639E0	20.708978738634695E0	35.213159985797276E0	0.010191851321546123E0	0.3208550595023813E0	0.5728090379150524E0	-1.7457825100662954E0	20.708978738634695E0	36.15337288324322E0	2.568467766144366E-5	0.011334739982986735E0	2.600885682211248E0	2.600885682211248E0	35.213159985797276E0	13.538911081958585E0
Ivns1abp	NM_001359263	0.28070697318136056E0	0.9997825050579616E0	1.2303351798392999E0	1.2303351798392999E0	120.80870673613073E0	98.19170313565294E0	0.010213088047598637E0	0.3211145609673093E0	1.696994609210583E0	1.696994609210583E0	120.80870673613073E0	71.1897999442256E0	0.15576408341215117E0	0.6498232386304089E0	1.3518652064602747E0	1.3518652064602747E0	98.19170313565294E0	72.63424094829557E0
Aldh1a1	NM_013467	0.5351351394730589E0	0.9997825050579616E0	1.1800029109961552E0	1.1800029109961552E0	23.482039455485612E0	19.89998434466754E0	0.010244464251309607E0	0.3214190018358219E0	0.4809253633588978E0	-2.0793247272627933E0	23.482039455485612E0	48.82678528635177E0	0.033910216321550564E0	0.4037267132560057E0	0.5360458779834848E0	-1.8655119665537458E0	19.89998434466754E0	37.1236589292095E0
Acvr1c	NM_001111030	0.017228665768409045E0	0.6185563318768005E0	2.332648528198571E0	2.332648528198571E0	43.86682202933407E0	18.805585796164067E0	0.010248782966318442E0	0.3214190018358219E0	2.660065320504262E0	2.660065320504262E0	43.86682202933407E0	16.49088151753294E0	0.4017171477548739E0	0.8300789135578296E0	1.392119369660644E0	1.392119369660644E0	18.805585796164067E0	13.508601493525871E0
Fbln1	NM_001347088	0.26341380291134975E0	0.9997825050579616E0	0.7205019629446977E0	-1.387921270766552E0	4.10296391442291E0	5.694590890015151E0	0.01027170342578678E0	0.3217295396216333E0	0.448232199288872E0	-2.23098653239664E0	4.10296391442291E0	9.15365723598691E0	0.7297032811325825E0	0.9446412761970259E0	1.1192890648796485E0	1.1192890648796485E0	5.694590890015151E0	5.087685628937562E0
Kcnh4	NM_001081194	0.01254544943472501E0	0.5588360362839208E0	1.9126219099603112E0	1.9126219099603112E0	41.16874341972593E0	21.524768280302837E0	0.010301119235636294E0	0.3222424805952908E0	2.0430035508327773E0	2.0430035508327773E0	41.16874341972593E0	20.15108755094653E0	0.5743811225943772E0	0.8994533057441823E0	1.1760286513433762E0	1.1760286513433762E0	21.524768280302837E0	18.302928466679038E0
Zfhx4	NM_030708	0.25559954156451176E0	0.9997825050579616E0	0.7724389008676691E0	-1.2946007753839364E0	9.971451429598964E0	12.90904875246208E0	0.010328431658415285E0	0.32268840907005936E0	0.5366398993870951E0	-1.8634469802601628E0	9.971451429598964E0	18.581271055297073E0	0.9856693066228087E0	0.9978408580386696E0	0.9954909149608039E0	-1.0045295089803745E0	12.90904875246208E0	12.967520404714447E0
Syt6	NM_018800	0.9661232135257797E0	0.9997825050579616E0	1.0127184042149362E0	1.0127184042149362E0	38.02720743199272E0	37.549635983431735E0	0.010406520110869757E0	0.32471759027768216E0	2.266873787967606E0	2.266873787967606E0	38.02720743199272E0	16.775176295141904E0	0.5949916086701793E0	0.9042164394438832E0	1.1908869906772537E0	1.1908869906772537E0	37.549635983431735E0	31.530813819770902E0
Lmo3	NM_001356306	0.42810775689701086E0	0.9997825050579616E0	1.2557578550737654E0	1.2557578550737654E0	136.79331696775938E0	108.93287779571477E0	0.01043763845423401E0	0.32490153090125096E0	2.199707934732579E0	2.199707934732579E0	136.79331696775938E0	62.18703620050792E0	0.4996537292414167E0	0.8696634984291238E0	1.23848238313427E0	1.23848238313427E0	108.93287779571477E0	87.95674389815268E0
Tmeff1	NM_001356272	0.8058279562502308E0	0.9997825050579616E0	1.030323336082834E0	1.030323336082834E0	84.0872239984334E0	81.61246188805445E0	0.010447258306725212E0	0.32490153090125096E0	1.3967138312383038E0	1.3967138312383038E0	84.0872239984334E0	60.2036166018941E0	0.47779761091876377E0	0.860355828720663E0	0.9089919086472292E0	-1.1001198035835213E0	81.61246188805445E0	89.78348554225408E0
Gss	NM_008180	0.36996654388588723E0	0.9997825050579616E0	0.8418724626501946E0	-1.187828375870644E0	15.000877395890619E0	17.818467833795406E0	0.010452909273029089E0	0.32490153090125096E0	0.5913022573136317E0	-1.6911824496377519E0	15.000877395890619E0	25.36922058109787E0	0.055217384085258274E0	0.47099682819829736E0	0.6669079683815261E0	-1.49945726758496E0	17.818467833795406E0	26.718031090613362E0
Gpr165	NM_029536	0.025756756378363842E0	0.6844373337403287E0	0.41038692938654764E0	-2.4367247794534164E0	2.0892317268343557E0	5.090882718797524E0	0.010465002978084238E0	0.32490153090125096E0	0.3354055340061081E0	-2.9814654160768526E0	2.0892317268343557E0	6.228972139727152E0	0.738330180171097E0	0.9466592372345912E0	0.8646120424555508E0	-1.1565881006699135E0	5.090882718797524E0	5.888054374467314E0
Tlnrd1	NM_030705	0.002391149120520196E0	0.3110129906074505E0	1.5618251063495339E0	1.5618251063495339E0	120.54133419357213E0	77.1797903001536E0	0.010514345850122259E0	0.32602387577675207E0	1.4953643413443287E0	1.4953643413443287E0	120.54133419357213E0	80.61000978878883E0	0.4318859242994345E0	0.842598223037368E0	0.8801547151551218E0	-1.136163884350442E0	77.1797903001536E0	87.68889034077507E0
Vamp1	NM_001080557	0.17063974425166595E0	0.9985501688443177E0	0.7644084518433829E0	-1.308201129368055E0	28.960456373479126E0	37.88610173479968E0	0.010536799652674587E0	0.3263106889931668E0	0.5847771191759789E0	-1.7100532274742897E0	28.960456373479126E0	49.52392189059633E0	0.5775211687657149E0	0.9005960143639304E0	0.8865338559926736E0	-1.1279885062937338E0	37.88610173479968E0	42.73508730512913E0
Itga5	NM_010577	0.0019750300796773598E0	0.2880881471222346E0	2.2540306959500778E0	2.2540306959500778E0	23.77898999379484E0	10.549541333451964E0	0.010566841267733556E0	0.3268314746551932E0	2.0547153901120483E0	2.0547153901120483E0	23.77898999379484E0	11.57288747056015E0	0.48480045894569E0	0.8636108802656122E0	0.8151178230294798E0	-1.2268165064571699E0	10.549541333451964E0	12.942351443431052E0
Pou3f4	NM_008901	0.8231251076925867E0	0.9997825050579616E0	1.0453603039999322E0	1.0453603039999322E0	34.02616904484832E0	32.54970455129366E0	0.010614153383889236E0	0.32750274497593357E0	1.7250051973819305E0	1.7250051973819305E0	34.02616904484832E0	19.72525595661416E0	0.8756947670166338E0	0.974974625575409E0	1.0349856056793667E0	1.0349856056793667E0	32.54970455129366E0	31.449427289308016E0
Slc1a6	NM_009200	0.07630567908002873E0	0.8816822623697854E0	0.6263029284210242E0	-1.5966714422381922E0	3.285069455415067E0	5.245176585230208E0	0.010633399621558114E0	0.32750274497593357E0	0.48667684242726145E0	-2.0547515575480864E0	3.285069455415067E0	6.750001580167752E0	0.2928089168320927E0	0.7724606533603733E0	0.7382376581005597E0	-1.3545773356684874E0	5.245176585230208E0	7.1049973239318716E0
Lrrc49	NM_001311095	0.17973482080032818E0	0.9997825050579616E0	0.8260545194474618E0	-1.2105738500999768E0	42.69086495366732E0	51.680444751059206E0	0.010640836251829969E0	0.32750274497593357E0	0.6774882580989979E0	-1.476040341726299E0	42.69086495366732E0	63.01343889480237E0	0.4073978144047389E0	0.8320070988745782E0	0.8778326443668024E0	-1.1391693011386232E0	51.680444751059206E0	58.872776129597355E0
Osbpl8	NM_001003717	0.028190591832643924E0	0.6952835289023247E0	1.4695477159521504E0	1.4695477159521504E0	86.12916435636542E0	58.60930095798933E0	0.010641553199355587E0	0.32750274497593357E0	1.6163319526498154E0	1.6163319526498154E0	86.12916435636542E0	53.286804245356414E0	0.4072031360033743E0	0.83180782774437E0	1.1748832581452089E0	1.1748832581452089E0	58.60930095798933E0	49.885212468271945E0
Camk2d	NM_001025438	0.10531955127898183E0	0.9323572274184295E0	0.6095690742170353E0	-1.6405031723180117E0	6.656347006393264E0	10.91975838003765E0	0.010676430928046318E0	0.3278837507414053E0	0.43427777839878035E0	-2.3026736566791106E0	6.656347006393264E0	15.327394901336632E0	0.8839739748290114E0	0.9762531028531648E0	0.9520583998646197E0	-1.0503557346295116E0	10.91975838003765E0	11.469630835241212E0
D430019H16Rik	NM_001252508	0.8491421713705298E0	0.9997825050579616E0	0.9753364526064878E0	-1.0252872199409766E0	213.23220129203273E0	218.62425086460294E0	0.010706928089400278E0	0.3278837507414053E0	1.4319640740902262E0	1.4319640740902262E0	213.23220129203273E0	148.90890431556815E0	0.57899927483257E0	0.9010954481606669E0	1.0836898884077226E0	1.0836898884077226E0	218.62425086460294E0	201.74060236534083E0
Clmn	NM_053155	0.24653615323261055E0	0.9997825050579616E0	0.7439542774632513E0	-1.344168627418634E0	14.7071646725309E0	19.768909351095683E0	0.010707773314825609E0	0.3278837507414053E0	0.49833626990123353E0	-2.006677138307016E0	14.7071646725309E0	29.512531117684343E0	0.3399476513803436E0	0.7976239230625694E0	1.309977326409047E0	1.309977326409047E0	19.768909351095683E0	15.091031693874328E0
Itpr1	NM_010585	0.016937039070969225E0	0.6170277902598443E0	1.4858828185258353E0	1.4858828185258353E0	759.6153314523298E0	511.22155931916234E0	0.010720699149064154E0	0.3278837507414053E0	1.5729266100590875E0	1.5729266100590875E0	759.6153314523298E0	482.93119754887607E0	0.0071341593012074515E0	0.24362031984045432E0	1.635451377012936E0	1.635451377012936E0	511.22155931916234E0	312.5874400820653E0
Me3	NM_181407	0.31471221993405785E0	0.9997825050579616E0	1.1786886777948742E0	1.1786886777948742E0	49.27089103162039E0	41.801445928705974E0	0.010729626510595374E0	0.3278837507414053E0	1.5652455834434875E0	1.5652455834434875E0	49.27089103162039E0	31.4780578541714E0	0.3420091747631845E0	0.7991475185033522E0	1.1886030901200975E0	1.1886030901200975E0	41.801445928705974E0	35.16854892618723E0
Prdm11	NM_001368849	0.023397569390369757E0	0.6685624911459264E0	0.47070756071299696E0	-2.12446130774969E0	3.465326230075837E0	7.361951494526215E0	0.010743783460629094E0	0.3278837507414053E0	0.4039068713445584E0	-2.4758182416434704E0	3.465326230075837E0	8.579517893667358E0	0.004362751277706659E0	0.19782875656140306E0	2.940062703489639E0	2.940062703489639E0	7.361951494526215E0	2.504011729337649E0
Vrk1	NM_001364365	0.009014609121272797E0	0.517508004868912E0	3.069801023314618E0	3.069801023314618E0	18.14990810459779E0	5.91240538613165E0	0.01075504098949729E0	0.3278837507414053E0	3.238421365902144E0	3.238421365902144E0	18.14990810459779E0	5.604554211413338E0	0.7876103959689853E0	0.9561973286912273E0	1.1378365263734367E0	1.1378365263734367E0	5.91240538613165E0	5.196181744117436E0
Echdc1	NM_025855	0.27255226996934173E0	0.9997825050579616E0	0.7844515689307365E0	-1.2747759576325042E0	7.600177318298915E0	9.688523319111336E0	0.01076007452965159E0	0.3278837507414053E0	0.5473382565496759E0	-1.8270237609624147E0	7.600177318298915E0	13.885704548059724E0	0.39708840309963367E0	0.8275515862110397E0	0.813122671269875E0	-1.2298267350463536E0	9.688523319111336E0	11.915205000963157E0
Inhba	NM_008380	0.027929472154433258E0	0.6952835289023247E0	1.7113913857238194E0	1.7113913857238194E0	32.53829856195072E0	19.012774537362127E0	0.010855152215423203E0	0.32978838557756474E0	1.9503497580117586E0	1.9503497580117586E0	32.53829856195072E0	16.683314584108835E0	0.5516239605874826E0	0.8898259477816008E0	1.1759444889436306E0	1.1759444889436306E0	19.012774537362127E0	16.16808847366733E0
Jakmip1	NM_178394	0.9024224311930927E0	0.9997825050579616E0	0.9848968133205105E0	-1.0153347908889767E0	97.03304423594724E0	98.52102567862629E0	0.010866413616982647E0	0.32978838557756474E0	1.4039993940866962E0	1.4039993940866962E0	97.03304423594724E0	69.11188469498406E0	0.9408412341673111E0	0.9895969354903511E0	0.9898657884100317E0	-1.010237965296534E0	98.52102567862629E0	99.52968052050302E0
Stip1	NM_016737	0.009982608076851225E0	0.5316814513000525E0	0.8096463217405343E0	-1.2351071982273119E0	134.67834821784172E0	166.34219732922074E0	0.010883793633153671E0	0.32978838557756474E0	0.7996626729334056E0	-1.2505272958805194E0	134.67834821784172E0	168.41895061051264E0	0.49778250977697824E0	0.8687027162007247E0	1.0634240546614577E0	1.0634240546614577E0	166.34219732922074E0	156.42132280163247E0
1700017B05Rik	NM_028820	0.23645331264498953E0	0.9997825050579616E0	0.7887625003196322E0	-1.2678087505361468E0	11.57170677367333E0	14.670711106301448E0	0.010887899215757831E0	0.32978838557756474E0	0.5795362412640411E0	-1.7255176273685227E0	11.57170677367333E0	19.967184016713066E0	0.910433038144797E0	0.9839732210125237E0	1.0253422581059057E0	1.0253422581059057E0	14.670711106301448E0	14.308111257798307E0
Kcnip2	NM_145703	0.0011043996213836893E0	0.24028688472295887E0	1.9055408963606815E0	1.9055408963606815E0	222.42826125594408E0	116.72709920881321E0	0.010889302093282597E0	0.32978838557756474E0	1.7137841413192432E0	1.7137841413192432E0	222.42826125594408E0	129.78779292748175E0	0.16311191817169196E0	0.6575275727376403E0	1.3560532936666072E0	1.3560532936666072E0	116.72709920881321E0	86.07854850099363E0
Rhobtb2	NM_153514	8.064540560986346E-4	0.2036300636998134E0	1.5221998611274568E0	1.5221998611274568E0	161.92530774826164E0	106.37585239846722E0	0.010903484581536664E0	0.32981372639353196E0	1.407638371613112E0	1.407638371613112E0	161.92530774826164E0	115.03331467349818E0	0.9357399146597298E0	0.9889056852794215E0	1.0112605116977267E0	1.0112605116977267E0	106.37585239846722E0	105.19134403842297E0
Zic5	NM_022987	0.04907326758268938E0	0.8049498623637564E0	0.3893621657268334E0	-2.5683029529416954E0	1.201829026200582E0	3.086661036921997E0	0.010926977797183933E0	0.3298654454134321E0	0.27223848339587536E0	-3.673249966448905E0	1.201829026200582E0	4.414618430168608E0	0.6243118799188692E0	0.9143856876267431E0	1.2939062371844146E0	1.2939062371844146E0	3.086661036921997E0	2.3855368713877443E0
Edil3	NM_010103	0.15446618895975522E0	0.9845787641644222E0	0.7522795080154704E0	-1.3292931541336566E0	42.017068757430664E0	55.85300185601572E0	0.01093189008997697E0	0.3298654454134321E0	0.5802283731613382E0	-1.7234593243890541E0	42.017068757430664E0	72.41470893348986E0	0.627140121734664E0	0.9145741719811128E0	0.8985065230667632E0	-1.1129579745139986E0	55.85300185601572E0	62.16204381619786E0
Pld1	NM_001368667	0.017835059630973395E0	0.6229306555202836E0	0.24731723794267726E0	-4.0433898110724416E0	0.5278830040562865E0	2.1344367600395016E0	0.010954001388831132E0	0.32998992421061796E0	0.20214340479017726E0	-4.946983064018287E0	0.5278830040562865E0	2.611428280849547E0	0.9589532144109418E0	0.9925278091367986E0	1.033081874739246E0	1.033081874739246E0	2.1344367600395016E0	2.06608673739266E0
Srsf4	NM_001369310	0.026885525428756444E0	0.6925516371981363E0	0.32530422357407673E0	-3.07404554731299E0	1.274033598671371E0	3.916437311122873E0	0.010962721149877286E0	0.32998992421061796E0	0.2520545329020323E0	-3.9673954222782286E0	1.274033598671371E0	5.054595067197454E0	0.9640762985940075E0	0.9944012378429027E0	0.9754370569550047E0	-1.025181474160591E0	3.916437311122873E0	4.015058976074488E0
Fbxo38	NM_001361090	0.9089148551585681E0	0.9997825050579616E0	1.0442556971949817E0	1.0442556971949817E0	9.122020873414009E0	8.735428399305883E0	0.010978509644505566E0	0.33006314944606574E0	2.8325091580290755E0	2.8325091580290755E0	9.122020873414009E0	3.220473567598743E0	0.45661856546291085E0	0.8519754328640934E0	0.7327599267791775E0	-1.3647034498672268E0	8.735428399305883E0	11.921269272600888E0
Tmem132a	NM_001378918	0.012473470384464535E0	0.5584363652378117E0	1.5306699369930374E0	1.5306699369930374E0	94.72548576058058E0	61.88498478428763E0	0.01102796666508757E0	0.33109747353350555E0	1.5904921535157783E0	1.5904921535157783E0	94.72548576058058E0	59.557342393164426E0	0.21453219125965028E0	0.7104025248023231E0	1.2644941380990478E0	1.2644941380990478E0	61.88498478428763E0	48.94050744855266E0
Catip	NM_001379457	0.053261905672209835E0	0.8297274603917517E0	0.35692701019898254E0	-2.801693263400021E0	1.0590501241952042E0	2.9671335985606593E0	0.011060944458344754E0	0.33109747353350555E0	0.23589509962716662E0	-4.2391724185051105E0	1.0590501241952042E0	4.489496076302721E0	0.34490251386528076E0	0.8005612684467629E0	0.5804804631943564E0	-1.722710863509596E0	2.9671335985606593E0	5.1115132837247685E0
Pde10a	NM_001347321	0.013936585582325854E0	0.5685271459199923E0	2.0300985102144216E0	2.0300985102144216E0	288.10048655831764E0	141.91453523498626E0	0.011061541707184357E0	0.33109747353350555E0	2.1885229479489974E0	2.1885229479489974E0	288.10048655831764E0	131.64151960495315E0	0.348651875872554E0	0.8017803547128232E0	1.346572495978754E0	1.346572495978754E0	141.91453523498626E0	105.38945037031661E0
Fcho1	NR_028267	0.0797226271416983E0	0.894725378997634E0	1.2719461102744358E0	1.2719461102744358E0	63.811351888726286E0	50.168282581530384E0	0.011066736083854316E0	0.33109747353350555E0	1.4539605602827106E0	1.4539605602827106E0	63.811351888726286E0	43.88795241895606E0	0.8134644912883715E0	0.9626561304989477E0	0.9646721432923009E0	-1.0366216200533476E0	50.168282581530384E0	52.00552636496016E0
Col2a1	NM_031163	3.7547199832148716E-4	0.144984992101858E0	0.13336024324758905E0	-7.498486622759504E0	0.5940197176203842E0	4.454248906231829E0	0.011079901695957961E0	0.33109747353350555E0	0.21476042360183467E0	-4.656351404176767E0	0.5940197176203842E0	2.765964546250362E0	0.5016342431810865E0	0.8703104356657467E0	1.5018689132102028E0	1.5018689132102028E0	4.454248906231829E0	2.965804050575224E0
Rps6ka5	NM_001330702	0.731015773682098E0	0.9997825050579616E0	1.0594254419955098E0	1.0594254419955098E0	70.4127288348319E0	66.46312807270708E0	0.011147928156445278E0	0.3315346371412412E0	1.5798185662182784E0	1.5798185662182784E0	70.4127288348319E0	44.57013630583145E0	0.7457388962384782E0	0.9479409664420357E0	1.0620660946726352E0	1.0620660946726352E0	66.46312807270708E0	62.57908844476695E0
Mapk1	NM_011949	0.5987120049556145E0	0.9997825050579616E0	1.0595170313058584E0	1.0595170313058584E0	470.9250198006363E0	444.47140148395704E0	0.011162384770524137E0	0.3315346371412412E0	1.3479004031682007E0	1.3479004031682007E0	470.9250198006363E0	349.3767185570543E0	0.19447708896734955E0	0.6915269495899439E0	1.1702595651669567E0	1.1702595651669567E0	444.47140148395704E0	379.80582659928604E0
Grasp	NM_019518	0.15762113346696838E0	0.9868517424219794E0	1.3176603173509556E0	1.3176603173509556E0	65.87102743520546E0	49.990901727718104E0	0.011170818986230948E0	0.3315346371412412E0	1.7008595861870375E0	1.7008595861870375E0	65.87102743520546E0	38.72808077171978E0	0.9820356170771433E0	0.9971778887203767E0	0.9951498273416624E0	-1.0048738114855467E0	49.990901727718104E0	50.2345479587315E0
Nefm	NM_008691	0.4440121437820519E0	0.9997825050579616E0	1.110599990494702E0	1.110599990494702E0	252.27637386097868E0	227.15322890341974E0	0.01117366913609375E0	0.3315346371412412E0	0.6893174715892161E0	-1.4507103638248249E0	252.27637386097868E0	365.97995010826804E0	0.3736965841487807E0	0.8159183864032835E0	1.1440117525522775E0	1.1440117525522775E0	227.15322890341974E0	198.55847494279968E0
Lef1	NM_001276403	0.4812316185486913E0	0.9997825050579616E0	0.6362902775216925E0	-1.5716097437398102E0	1.0455259102637071E0	1.6431587079028764E0	0.011180792865141443E0	0.3315346371412412E0	0.17693193605821406E0	-5.651890903804842E0	1.0455259102637071E0	5.9091983819117235E0	0.27011550663536554E0	0.7574451963553601E0	0.46237319777399555E0	-2.1627551181908955E0	1.6431587079028764E0	3.553749905516885E0
Zfp800	NM_001364595	0.2663339367352374E0	0.9997825050579616E0	1.622345769372967E0	1.622345769372967E0	6.231667945997738E0	3.8411466061308643E0	0.011192157708092888E0	0.3315346371412412E0	3.307674028089509E0	3.307674028089509E0	6.231667945997738E0	1.8840030465750304E0	0.9256422635220657E0	0.9861387690165916E0	1.0464399645593538E0	1.0464399645593538E0	3.8411466061308643E0	3.6706803411778486E0
Etnppl	NM_027907	0.1943032818187508E0	0.9997825050579616E0	1.3686144530086441E0	1.3686144530086441E0	31.62574148029743E0	23.10785291706815E0	0.01120101073959462E0	0.3315346371412412E0	0.5194317262840573E0	-1.925180826273092E0	31.62574148029743E0	60.88527111453821E0	0.793496316035652E0	0.9575979017292499E0	0.9323054814223958E0	-1.0726098043254282E0	23.10785291706815E0	24.78570959575724E0
Plcb4	NM_001355153	0.31986132776370185E0	0.9997825050579616E0	0.6994484736042119E0	-1.4296978801698799E0	6.125318776044421E0	8.757355269475472E0	0.01120185416634712E0	0.3315346371412412E0	0.37775031152900007E0	-2.647251291342031E0	6.125318776044421E0	16.21525803976518E0	0.36846765893249045E0	0.8125091272797733E0	1.4318679684474784E0	1.4318679684474784E0	8.757355269475472E0	6.116035460288108E0
Serpina9	NM_001361910	0.3177640166826299E0	0.9997825050579616E0	1.458951502366895E0	1.458951502366895E0	18.219400457776068E0	12.488009661882703E0	0.011244631539871429E0	0.33240260675220407E0	2.802172176505565E0	2.802172176505565E0	18.219400457776068E0	6.501884720194632E0	0.7378772078623109E0	0.9466592372345912E0	0.8694562929736938E0	-1.1501440705890158E0	12.488009661882703E0	14.363010266072733E0
Nrbp1	NM_147201	0.04841200655389338E0	0.8037631699071996E0	0.7915422714641872E0	-1.263356406917106E0	37.93862129162357E0	47.93000027837436E0	0.011287231967200226E0	0.33269425382633944E0	0.7251178066235473E0	-1.3790862544893492E0	37.93862129162357E0	52.32063113755502E0	0.053968841862099444E0	0.4689634278966468E0	0.7775314371894139E0	-1.2861216308047372E0	47.93000027837436E0	61.643810122494344E0
Vps37b	NM_177876	0.14208024972409986E0	0.973526380352466E0	1.233692811255749E0	1.233692811255749E0	50.05868610357838E0	40.576297151820754E0	0.011301318609069732E0	0.33269425382633944E0	1.4758245720590037E0	1.4758245720590037E0	50.05868610357838E0	33.91913039755042E0	0.8770232349414813E0	0.9751453372876451E0	0.9756930960434119E0	-1.0249124484483454E0	40.576297151820754E0	41.58715206284023E0
Ric8b	NM_183172	0.5771541560234705E0	0.9997825050579616E0	1.1124756072422588E0	1.1124756072422588E0	68.93626432881662E0	61.966540102127986E0	0.011312154985396035E0	0.33269425382633944E0	1.6810159110109237E0	1.6810159110109237E0	68.93626432881662E0	41.00869234923537E0	0.9732940317333433E0	0.9955429258082102E0	1.0070957303341879E0	1.0070957303341879E0	61.966540102127986E0	61.52994023871537E0
Sox13	NM_011439	0.3096633219980967E0	0.9997825050579616E0	0.7768328364486407E0	-1.287278231661251E0	8.750277761838174E0	11.264042083803814E0	0.011316690741897794E0	0.33269425382633944E0	0.5104057805742388E0	-1.9592254595450247E0	8.750277761838174E0	17.143766969084005E0	0.20424332558445474E0	0.6984992584269729E0	0.7066536224705265E0	-1.415120461003097E0	11.264042083803814E0	15.939976426390738E0
Sema5a	NM_009154	0.6792490742285271E0	0.9997825050579616E0	0.8913910209343967E0	-1.1218421282186064E0	32.03683808573502E0	35.94027461949588E0	0.011331329349535856E0	0.33269425382633944E0	0.4709270041630692E0	-2.123471347278542E0	32.03683808573502E0	68.02930773246024E0	0.36340354026040267E0	0.809153229160765E0	1.322273243687317E0	1.322273243687317E0	35.94027461949588E0	27.180671461877374E0
Kcna4	NM_021275	0.16134349982699878E0	0.9887328509115116E0	1.2876626997248557E0	1.2876626997248557E0	67.39730569279757E0	52.34080765653837E0	0.011335271384363608E0	0.33269425382633944E0	1.632680930812333E0	1.632680930812333E0	67.39730569279757E0	41.280145079702976E0	0.490253899649551E0	0.8651559998599938E0	1.1479946259246314E0	1.1479946259246314E0	52.34080765653837E0	45.59325146176657E0
Tmem121b	NM_033567	0.03539770892849889E0	0.7524731155350352E0	1.6180649342934612E0	1.6180649342934612E0	95.35728764344731E0	58.93291772316027E0	0.011376449302943252E0	0.33350675162946214E0	1.8592687715219236E0	1.8592687715219236E0	95.35728764344731E0	51.28752179567432E0	0.08049757497278018E0	0.5373680632907392E0	1.557257074368451E0	1.557257074368451E0	58.93291772316027E0	37.84405201502176E0
St14	NM_011176	0.1319486261576914E0	0.9614040662622603E0	0.5549410355532729E0	-1.8019932496125575E0	1.1805651000497484E0	2.12737034101782E0	0.011397770142041724E0	0.33373589279653687E0	0.34924883191447953E0	-2.8632880302513644E0	1.1805651000497484E0	3.3802979199049497E0	0.2876034251085804E0	0.7702160147322576E0	0.638241883348189E0	-1.566804100592778E0	2.12737034101782E0	3.333172573786177E0
Aqp4	NM_001308644	0.028939491258066934E0	0.7018465627680158E0	0.5177041675365395E0	-1.93160508009513E0	3.8834000190329294E0	7.5011952048055335E0	0.011434937860792522E0	0.33431410202316336E0	0.44261380791511523E0	-2.2593059279157885E0	3.8834000190329294E0	8.773788683469384E0	0.6329928706284667E0	0.9165033811793238E0	0.8541908860229557E0	-1.1706985129002252E0	7.5011952048055335E0	8.781638071240138E0
Nkrf	NM_029891	0.2278295704648184E0	0.9997825050579616E0	0.8697647021809274E0	-1.149736241873818E0	31.16073831891353E0	35.82663016880111E0	0.0114445729094645E0	0.33431410202316336E0	0.7310836575544951E0	-1.3678325177518549E0	31.16073831891353E0	42.62267114976618E0	0.37435165583635743E0	0.8163266872340981E0	1.1217441271935849E0	1.1217441271935849E0	35.82663016880111E0	31.938326486659047E0
Rxrg	NM_009107	0.07171772184705137E0	0.8808708190397437E0	1.9074778080561743E0	1.9074778080561743E0	105.58876822659306E0	55.35517518507536E0	0.011481387515968325E0	0.3343677820076091E0	2.639819813368023E0	2.639819813368023E0	105.58876822659306E0	39.998475536812236E0	0.9989259221146651E0	0.9997081525833347E0	1.0005324181240614E0	1.0005324181240614E0	55.35517518507536E0	55.32571876967566E0
Ogfrl1	NM_001081079	0.7160390894404896E0	0.9997825050579616E0	1.0481010594368791E0	1.0481010594368791E0	134.750119208581E0	128.56596031014334E0	0.011486948699644726E0	0.3343677820076091E0	0.7052249112285357E0	-1.4179873457078422E0	134.750119208581E0	191.07396387039108E0	0.9794372246600789E0	0.9971281790804677E0	0.996329465372812E0	-1.0036840570862917E0	128.56596031014334E0	129.03960464727982E0
Pcmt1	NM_001358652	0.1603543530915796E0	0.9877460438564823E0	0.5336116194699917E0	-1.8740221605242542E0	1.7153844569310033E0	3.214668486107563E0	0.011498329444434931E0	0.3343677820076091E0	0.29963813170729786E0	-3.3373589479487613E0	1.7153844569310033E0	5.724853666510912E0	0.07999481009014506E0	0.5361942448195912E0	0.4279552547594936E0	-2.336692887582347E0	3.214668486107563E0	7.511692987422653E0
Cnih2	NM_001302333	0.19993174264448035E0	0.9997825050579616E0	0.6394731367398642E0	-1.5637873470309624E0	4.704411774312465E0	7.356699607893312E0	0.01150698979741762E0	0.3343677820076091E0	0.3900978047865226E0	-2.5634596958248475E0	4.704411774312465E0	12.059569976013861E0	0.2538179161137939E0	0.747403095211764E0	1.558245527318134E0	1.558245527318134E0	7.356699607893312E0	4.7211427717394345E0
Fstl1	NM_008047	0.4858991751194789E0	0.9997825050579616E0	0.896459740840644E0	-1.1154990619682068E0	43.304896751363216E0	48.30657170477572E0	0.011514060716565182E0	0.3343677820076091E0	0.6544575199928977E0	-1.5279830538288446E0	43.304896751363216E0	66.16914838389079E0	0.3124060910220218E0	0.7838062667438808E0	0.8395206660353156E0	-1.1911559065276585E0	48.30657170477572E0	57.54065821024546E0
Kdm2b	NM_013910	0.9173107973963507E0	0.9997825050579616E0	0.9585063950379046E0	-1.043289857195428E0	7.199232071544293E0	7.510885799838191E0	0.011531788369559282E0	0.3344895375315945E0	3.058657142729114E0	3.058657142729114E0	7.199232071544293E0	2.3537231326034522E0	0.7402769483546549E0	0.9468694283261003E0	1.1618962377231137E0	1.1618962377231137E0	7.510885799838191E0	6.464334383728401E0
Paqr8	NM_001355122	0.8578888902909432E0	0.9997825050579616E0	0.9733411610008488E0	-1.0273889978840913E0	63.73371150710819E0	65.47931399672169E0	0.011574426334255304E0	0.3347989171307212E0	0.6652796960144557E0	-1.5031271899484984E0	63.73371150710819E0	95.79987468266785E0	0.5921576479011214E0	0.9040359339584654E0	1.093614036088976E0	1.093614036088976E0	65.47931399672169E0	59.874244327451486E0
Rpusd1	NM_001357176	0.4266185314805809E0	0.9997825050579616E0	1.143514218863827E0	1.143514218863827E0	33.51265668097457E0	29.306724943282365E0	0.011580111542248814E0	0.3347989171307212E0	1.5810291794703621E0	1.5810291794703621E0	33.51265668097457E0	21.196735086319638E0	0.4200782163897437E0	0.8377495934183131E0	0.8600582902804866E0	-1.1627118897649076E0	29.306724943282365E0	34.07527754162419E0
Rcn2	NM_011992	0.5644194522291586E0	0.9997825050579616E0	0.9460968720123389E0	-1.0569742164700424E0	129.95991975353675E0	137.36428435400404E0	0.011596866002811686E0	0.3347989171307212E0	0.7712345068777013E0	-1.296622481336374E0	129.95991975353675E0	168.5089536251068E0	0.032404446929203023E0	0.4004055484806972E0	0.7969051645687458E0	-1.254854460055057E0	137.36428435400404E0	172.3721848738931E0
Oxr1	NM_001130164	0.9019627246866598E0	0.9997825050579616E0	0.9814282471303969E0	-1.0189231896716904E0	96.74702604035025E0	98.57778836428375E0	0.011613176892935336E0	0.3347989171307212E0	0.6630571708921185E0	-1.5081655759103512E0	96.74702604035025E0	145.91053424575858E0	0.515650734715742E0	0.8743469755322174E0	0.8965880369174715E0	-1.1153394411083888E0	98.57778836428375E0	109.94769537992126E0
Rab37	NM_001163753	0.6404866958709156E0	0.9997825050579616E0	1.2735885515632313E0	1.2735885515632313E0	1.599531746586461E0	1.2559250353052873E0	0.01161874451074697E0	0.3347989171307212E0	0.2509940134982381E0	-3.9841587696155143E0	1.599531746586461E0	6.372788435440869E0	0.00394834069927674E0	0.19115969531451057E0	0.19754061638457843E0	-5.062250074451361E0	1.2559250353052873E0	6.357806603479519E0
Uspl1	NM_001286825	0.01990727046403558E0	0.6535074606449021E0	0.22446400139601E0	-4.45505735343171E0	0.6315444340713942E0	2.8135666750286323E0	0.011630700506461552E0	0.3347989171307212E0	0.1777835973038693E0	-5.624815872584641E0	0.6315444340713942E0	3.552321157007262E0	0.1082640897748008E0	0.5852995830265658E0	3.1444582523857645E0	3.1444582523857645E0	2.8135666750286323E0	0.8947699251195089E0
Rflnb	NM_029658	0.1766270298187299E0	0.9997825050579616E0	1.3277484207047472E0	1.3277484207047472E0	20.92159004038807E0	15.757194445980385E0	0.011643964683510066E0	0.3347989171307212E0	0.56859302233451E0	-1.7587271751845173E0	20.92159004038807E0	36.79536895210025E0	0.038363236683720305E0	0.4154979585619467E0	0.6186176259665909E0	-1.6165074482601407E0	15.757194445980385E0	25.471622185610617E0
4933409K07Rik	NR_033123	0.5901161068154362E0	0.9997825050579616E0	1.144647458724706E0	1.144647458724706E0	31.450221203065787E0	27.47590182754229E0	0.011682382905887079E0	0.3347989171307212E0	1.9726867431057262E0	1.9726867431057262E0	31.450221203065787E0	15.942835989028698E0	0.04993555279533781E0	0.4565190173881851E0	1.7289715908149756E0	1.7289715908149756E0	27.47590182754229E0	15.891470960833503E0
Ebf1	NM_001290709	0.46094177716349405E0	0.9997825050579616E0	1.3276986411603302E0	1.3276986411603302E0	3.087323219130903E0	2.325319258015331E0	0.011693183294096843E0	0.3347989171307212E0	2.9047202632725186E0	2.9047202632725186E0	3.087323219130903E0	1.0628642138684499E0	0.8496020098106001E0	0.9700588221086581E0	0.9212705115302438E0	-1.0854575149040486E0	2.325319258015331E0	2.524035263163847E0
Zfp46	NM_001370651	0.9008333795583869E0	0.9997825050579616E0	1.0340379238892494E0	1.0340379238892494E0	12.14627893530899E0	11.74645402716382E0	0.011693823627149394E0	0.3347989171307212E0	2.079117733293325E0	2.079117733293325E0	12.14627893530899E0	5.842035177137021E0	0.9973013752355592E0	0.999242200940457E0	1.0010091240458716E0	1.0010091240458716E0	11.74645402716382E0	11.7346123476748E0
Cnksr3	NM_172546	0.5122017514959034E0	0.9997825050579616E0	0.8262882944370006E0	-1.2102313523409642E0	5.8283303574740914E0	7.053628130415763E0	0.0116962595335868E0	0.3347989171307212E0	0.45701769486421717E0	-2.1880990850848923E0	5.8283303574740914E0	12.752964322761562E0	0.42805983114287105E0	0.8419060568263771E0	0.7752396699912787E0	-1.2899236696843053E0	7.053628130415763E0	9.098641882574347E0
Otx2	NM_144841	0.33643195963781336E0	0.9997825050579616E0	0.6078635594682479E0	-1.6451060183222508E0	1.8586831946411237E0	3.0577309096585403E0	0.011705024254479146E0	0.3347989171307212E0	0.24871650837310835E0	-4.020641840548296E0	1.8586831946411237E0	7.473099420698076E0	0.05951092898532447E0	0.4825495351717197E0	0.3457630886304087E0	-2.8921537112624383E0	3.0577309096585403E0	8.843427798410818E0
Magel2	NM_013779	6.258007794194924E-4	0.1909310452073323E0	0.18976217364259737E0	-5.2697541391121705E0	2.2370450944172786E0	11.78867764568603E0	0.011764435824319134E0	0.3358430763189579E0	0.2698417438347247E0	-3.7058758433331564E0	2.2370450944172786E0	8.290211375847933E0	0.5306143405236176E0	0.8787724863374867E0	1.3945732203663397E0	1.3945732203663397E0	11.78867764568603E0	8.453251126240092E0
Plppr4	NM_177664	0.6028115428732149E0	0.9997825050579616E0	1.0595904139564212E0	1.0595904139564212E0	368.35191243545916E0	347.6361314557994E0	0.011777403592571165E0	0.3358430763189579E0	1.3499854432741276E0	1.3499854432741276E0	368.35191243545916E0	272.8562106137185E0	0.0304214097327889E0	0.3922036868413581E0	1.304542153374501E0	1.304542153374501E0	347.6361314557994E0	266.481332593629E0
Actn1	NM_001346669	0.0616556860393522E0	0.8534041459763253E0	1.4600562490433682E0	1.4600562490433682E0	61.50271553756056E0	42.1235247462947E0	0.011795497725408187E0	0.3358430763189579E0	1.727686451209439E0	1.727686451209439E0	61.50271553756056E0	35.598308648254175E0	0.32671129606156496E0	0.7902319398181941E0	1.2465831892670802E0	1.2465831892670802E0	42.1235247462947E0	33.79118626736891E0
Col18a1	NM_009929	0.5255450307592411E0	0.9997825050579616E0	0.7974862372332423E0	-1.2539401350289736E0	4.564770703473443E0	5.723949192289793E0	0.011795888408726397E0	0.3358430763189579E0	0.3838730348650814E0	-2.6050279888804035E0	4.564770703473443E0	11.891355445369609E0	0.4785866376976876E0	0.860355828720663E0	0.7570404646820624E0	-1.3209333538333046E0	5.723949192289793E0	7.56095540374279E0
Tbc1d16	NM_172443	0.522728722081115E0	0.9997825050579616E0	0.9228233018116763E0	-1.0836310678727026E0	53.97247210741475E0	58.48624758548748E0	0.011861295950712801E0	0.3369748812822168E0	1.405236511923522E0	1.405236511923522E0	53.97247210741475E0	38.40810543239864E0	0.12757025439518455E0	0.6116887265945277E0	1.237475274320479E0	1.237475274320479E0	58.48624758548748E0	47.26255853281867E0
Gabbr2	NM_001081141	0.26483903028704997E0	0.9997825050579616E0	1.2519802935222757E0	1.2519802935222757E0	154.0999726424051E0	123.08498259894E0	0.011875694380091457E0	0.3369748812822168E0	0.5813230201410371E0	-1.7202140038379798E0	154.0999726424051E0	265.0849309305148E0	0.21254604419155054E0	0.7082511603910829E0	1.3196686525258334E0	1.3196686525258334E0	123.08498259894E0	93.2696115523821E0
Atp6ap2	NM_027439	0.17157275059212057E0	0.9991508527888529E0	0.8463019977088805E0	-1.1816112956216724E0	241.22896553453035E0	285.0388705067322E0	0.011894499752348447E0	0.3369748812822168E0	0.7199294701134736E0	-1.389024955239549E0	241.22896553453035E0	335.07305305408363E0	0.6159574153920169E0	0.9114783333209766E0	0.9347520794523523E0	-1.0698023807402224E0	285.0388705067322E0	304.93526227160606E0
Pitpna	NM_008850	0.7913033067075176E0	0.9997825050579616E0	1.026016794594309E0	1.026016794594309E0	310.6948860573233E0	302.81656956714164E0	0.011898879713816568E0	0.3369748812822168E0	0.770091066738624E0	-1.2985477214208605E0	310.6948860573233E0	403.452136346851E0	0.21087383296699916E0	0.7070423588082727E0	0.8746431689943204E0	-1.1433233979861948E0	302.81656956714164E0	346.21726928402734E0
Zkscan16	NM_001355408	0.9833254601079706E0	0.9997825050579616E0	0.9963384752008562E0	-1.0036749808325989E0	38.49994537546119E0	38.64143193677211E0	0.011916162832562367E0	0.3369748812822168E0	1.6073442127308186E0	1.6073442127308186E0	38.49994537546119E0	23.95252060543472E0	0.47284271892494856E0	0.8586161200627628E0	1.1500350311247425E0	1.1500350311247425E0	38.64143193677211E0	33.6002216375796E0
Ryr1	NM_009109	5.420776555416357E-8	4.4654550338001477E-4	3.4221801989609344E0	3.4221801989609344E0	48.30934830209237E0	14.116541354765708E0	0.011922131964263255E0	0.3369748812822168E0	1.8368272501858287E0	1.8368272501858287E0	48.30934830209237E0	26.30043097259418E0	0.23612352140411072E0	0.7333390514177346E0	1.3534421438372983E0	1.3534421438372983E0	14.116541354765708E0	10.430103288155554E0
Palld	NM_001293774	0.16398857732294453E0	0.9918402481446372E0	0.6936427921996945E0	-1.441664227244082E0	4.412824234046551E0	6.361810839340679E0	0.011945888521499297E0	0.3369748812822168E0	0.4939303730630715E0	-2.0245768523983982E0	4.412824234046551E0	8.934101797953337E0	0.5933598712696587E0	0.9041819837147768E0	0.856659240043647E0	-1.1673252948851047E0	6.361810839340679E0	7.426302714036614E0
Scamp1	NM_029153	0.7473083419819451E0	0.9997825050579616E0	1.0301403079344156E0	1.0301403079344156E0	300.6236592491264E0	291.8278771674527E0	0.011946918569181477E0	0.3369748812822168E0	1.281804613517269E0	1.281804613517269E0	300.6236592491264E0	234.53157843161114E0	0.7848034724166787E0	0.9558181147331749E0	1.028183332936984E0	1.028183332936984E0	291.8278771674527E0	283.8286401062858E0
Mme	NM_008604	0.7366726146174222E0	0.9997825050579616E0	1.1074361249796856E0	1.1074361249796856E0	18.265386674040343E0	16.49339972034541E0	0.011981051646665021E0	0.3369748812822168E0	2.2723400557325317E0	2.2723400557325317E0	18.265386674040343E0	8.038139638458363E0	0.7158288668184609E0	0.9414490810619556E0	1.1302261644465037E0	1.1302261644465037E0	16.49339972034541E0	14.593008230722196E0
Mrtfb	NM_001122667	0.5830822354509878E0	0.9997825050579616E0	1.0863831661358925E0	1.0863831661358925E0	114.4292412134705E0	105.33046238232754E0	0.011985012533518264E0	0.3369748812822168E0	1.501730642460195E0	1.501730642460195E0	114.4292412134705E0	76.19824619547484E0	1.445278110177404E-4	0.03217761976289567E0	1.8915448637030874E0	1.8915448637030874E0	105.33046238232754E0	55.68488720702164E0
Slc16a6	NM_134038	0.004822175204393894E0	0.4135474586788068E0	2.1925860051632498E0	2.1925860051632498E0	15.427327637012999E0	7.036133406253477E0	0.011985631879863578E0	0.3369748812822168E0	2.119934446169807E0	2.119934446169807E0	15.427327637012999E0	7.277266363064355E0	0.1548650354728286E0	0.6484546969908528E0	0.6435262505727427E0	-1.553938163532557E0	7.036133406253477E0	10.933716223683604E0
Plekha7	NM_001305189	0.1951824812991735E0	0.9997825050579616E0	0.5483247913226298E0	-1.8237366171021951E0	2.5529259344006423E0	4.655864507316288E0	0.012019936248779011E0	0.3375553233137224E0	0.28840626867848107E0	-3.4673310139274833E0	2.5529259344006423E0	8.851839268607147E0	0.6055152689037125E0	0.9079055236268322E0	1.3033923710815043E0	1.3033923710815043E0	4.655864507316288E0	3.5721127502480567E0
Dmpk	NM_001374651	0.09714909368033756E0	0.9188291989679136E0	0.3701683892019893E0	-2.701473246151041E0	0.6364225148261236E0	1.719278397050937E0	0.012071930528832082E0	0.33863066873896397E0	0.2019117779492976E0	-4.952658087390581E0	0.6364225148261236E0	3.1519831150510527E0	0.8959922746478621E0	0.9796768906898778E0	0.9185917508896154E0	-1.088622882832928E0	1.719278397050937E0	1.8716458049899665E0
AW551984	NM_001359951	0.0025905015562330187E0	0.32025749414795746E0	0.20208164986383642E0	-4.948494832033511E0	0.8857890631409839E0	4.383322601224965E0	0.012106298049522672E0	0.33907055815117276E0	0.2408810783777658E0	-4.151426117545577E0	0.8857890631409839E0	3.6772878513597083E0	0.43563905636477834E0	0.843131646952993E0	1.56640892776086E0	1.56640892776086E0	4.383322601224965E0	2.7983258544694376E0
Spp1	NM_009263	0.1996494446233382E0	0.9997825050579616E0	0.7206888279111009E0	-1.387561401358858E0	9.150570040562329E0	12.696977788715044E0	0.01212681797364581E0	0.33907055815117276E0	0.5042369613801471E0	-1.9831945624590863E0	9.150570040562329E0	18.147360747844225E0	0.012762285985949156E0	0.30016842268658006E0	0.49845524597176544E0	-2.006198165394861E0	12.696977788715044E0	25.472653545779423E0
Arpp21	NM_001362009	0.06854516575984015E0	0.8727236895532868E0	2.2053273605752053E0	2.2053273605752053E0	44.263822119433705E0	20.07131590109532E0	0.012128773253171882E0	0.33907055815117276E0	3.213242961231312E0	3.213242961231312E0	44.263822119433705E0	13.775435799125457E0	0.94271224561003E0	0.9896348311916678E0	1.0350652383280188E0	1.0350652383280188E0	20.07131590109532E0	19.391353470161263E0
Ppp1r1b	NM_144828	0.03264825342599927E0	0.7321563402148095E0	1.8952383689485433E0	1.8952383689485433E0	2113.1478404478357E0	1114.9773427287605E0	0.012144506549553253E0	0.3391267687673554E0	2.232880572230555E0	2.232880572230555E0	2113.1478404478357E0	946.377458216178E0	0.6002497619797883E0	0.9058564690396474E0	0.8414119113006058E0	-1.1884785401412465E0	1114.9773427287605E0	1325.1266445768435E0
Hace1	NM_172473	0.28320047941205917E0	0.9997825050579616E0	1.1540618088575303E0	1.1540618088575303E0	48.07698521485821E0	41.658934422630516E0	0.012160189332943496E0	0.3391814435496982E0	1.4331236849471436E0	1.4331236849471436E0	48.07698521485821E0	33.54698950260625E0	0.4670300277670651E0	0.856146292296344E0	1.1144039607051934E0	1.1144039607051934E0	41.658934422630516E0	37.3822562477872E0
Actn2	NM_033268	0.023858012545650738E0	0.6695850109636315E0	1.626495365701404E0	1.626495365701404E0	70.36788954196089E0	43.26350448076173E0	0.012198165944362755E0	0.33985713075877877E0	1.7828540729567939E0	1.7828540729567939E0	70.36788954196089E0	39.46923677564844E0	0.3164885208792729E0	0.7863826097516692E0	1.2701800108182044E0	1.2701800108182044E0	43.26350448076173E0	34.06092373701656E0
Inf2	NM_001374199	0.0171561383965574E0	0.6185563318768005E0	1.9423345590537022E0	1.9423345590537022E0	411.39335592474106E0	211.80355053002316E0	0.012250577449501464E0	0.34023022329696173E0	2.110388145995634E0	2.110388145995634E0	411.39335592474106E0	194.93729468929266E0	0.4565326407194474E0	0.8519087863184657E0	1.2567815592110412E0	1.2567815592110412E0	211.80355053002316E0	168.52853145218427E0
Nelfb	NM_021393	0.11901084716382106E0	0.9472858395674691E0	0.8109588175324328E0	-1.2331082397535025E0	33.588891636787814E0	41.418739041510555E0	0.012271704478280932E0	0.34023022329696173E0	0.6974517758454566E0	-1.4337908865280213E0	33.588891636787814E0	48.15944671740363E0	0.3450464652812129E0	0.8006697930980858E0	0.8691615366295622E0	-1.1505341157615E0	41.418739041510555E0	47.65367229908067E0
Elavl2	NM_001374236	0.17308610646469913E0	0.9997825050579616E0	0.6550960818730349E0	-1.526493636079801E0	7.9594817211563225E0	12.150098193838629E0	0.012281109324851979E0	0.34023022329696173E0	0.43563166468133624E0	-2.295517247883021E0	7.9594817211563225E0	18.27112757512398E0	0.2851096414356454E0	0.768952806809899E0	0.6945220151780294E0	-1.4398391672921504E0	12.150098193838629E0	17.49418726593447E0
Tnnc1	NM_009393	0.5059911636655562E0	0.9997825050579616E0	0.6855718848288578E0	-1.4586362453437458E0	1.9406798182872067E0	2.830745923560834E0	0.01229066487291008E0	0.34023022329696173E0	0.21990652170396438E0	-4.547386736197795E0	1.9406798182872067E0	8.82502166488599E0	0.19026597788283056E0	0.6865799363113929E0	2.3156618915019425E0	2.3156618915019425E0	2.830745923560834E0	1.2224349046590763E0
Olfm3	NM_153157	0.306387852599508E0	0.9997825050579616E0	0.6427744206433206E0	-1.5557557486484144E0	2.415105143405449E0	3.75731371044338E0	0.012308547389845433E0	0.34023022329696173E0	0.3156629355713053E0	-3.1679360713988842E0	2.415105143405449E0	7.650898700015099E0	0.4537576916733221E0	0.8514919991672169E0	0.7012186844028511E0	-1.426088640024741E0	3.75731371044338E0	5.3582623994725145E0
Brip1os	NR_130958	0.02795831101839858E0	0.6952835289023247E0	0.7340733770933052E0	-1.3622616365133398E0	11.795259692376186E0	16.068229771636215E0	0.012315965378324028E0	0.34023022329696173E0	0.6856219359428883E0	-1.4585297633815775E0	11.795259692376186E0	17.2037373281457E0	0.03525028007560679E0	0.4070763981130398E0	0.7224545870518359E0	-1.3841700473946197E0	16.068229771636215E0	22.24116236455334E0
Rnf150	NM_177378	0.11230276795734695E0	0.9375146813823991E0	1.2344695413460185E0	1.2344695413460185E0	97.074465049297E0	78.63658178512102E0	0.012318637847030743E0	0.34023022329696173E0	1.427643355164722E0	1.427643355164722E0	97.074465049297E0	67.99629942458323E0	0.005263873732556553E0	0.21573152827971825E0	1.5105275834420429E0	1.5105275834420429E0	78.63658178512102E0	52.05901742352275E0
Il34	NM_001135100	0.7248203935009441E0	0.9997825050579616E0	1.0595340549064594E0	1.0595340549064594E0	47.67760529689111E0	44.99865301743445E0	0.012321695053242454E0	0.34023022329696173E0	1.5553959368092372E0	1.5553959368092372E0	47.67760529689111E0	30.65303449017467E0	0.6919490834019842E0	0.9342295508147529E0	1.074831598839561E0	1.074831598839561E0	44.99865301743445E0	41.86577047606074E0
Ipo11	NM_029665	0.002356961126364971E0	0.3081882556394578E0	0.4868841586184373E0	-2.0538766404673328E0	7.235743778378236E0	14.861325122817895E0	0.012340330971928035E0	0.34036450815765346E0	0.5302387460571287E0	-1.8859429029583938E0	7.235743778378236E0	13.646199626457788E0	0.8844532720354036E0	0.9762531028531648E0	1.0385099179794635E0	1.0385099179794635E0	14.861325122817895E0	14.310238992933504E0
Tspan9	NM_001379136	0.804768214504164E0	0.9997825050579616E0	1.1056282436195406E0	1.1056282436195406E0	7.43863805172111E0	6.727973977373206E0	0.012386715303778176E0	0.34126298249974363E0	0.33820182032695345E0	-2.95681436319077E0	7.43863805172111E0	21.994671833906388E0	0.19663889730328923E0	0.6935008793447256E0	0.5611488087667945E0	-1.782058492109507E0	6.727973977373206E0	11.989643161069695E0
B630019K06Rik	NR_045448	0.030334822200868593E0	0.7119320617759407E0	0.7047023081438755E0	-1.4190389167787927E0	40.462603858357426E0	57.41800954921291E0	0.012446377593894628E0	0.3425248657883273E0	0.6489740254814746E0	-1.5408937195261379E0	40.462603858357426E0	62.34857216101703E0	0.642379243501808E0	0.9185654040327214E0	0.9206028786714141E0	-1.0862447024314865E0	57.41800954921291E0	62.37000869699302E0
Paqr7	NM_027995	0.8682715737322709E0	0.9997825050579616E0	0.9720485965102136E0	-1.0287551502981802E0	37.808385448168174E0	38.89557125426179E0	0.012470374402252403E0	0.34263417066039137E0	0.6333948134404017E0	-1.5787941087933985E0	37.808385448168174E0	59.69165620855797E0	0.9296597449604779E0	0.9874379015111635E0	1.0168526540998548E0	1.0168526540998548E0	38.89557125426179E0	38.250941370353395E0
Guk1	NM_001159410	0.18331866009596054E0	0.9997825050579616E0	0.6485360315643126E0	-1.5419343742365903E0	9.277956909184358E0	14.306000680957233E0	0.012482414688373872E0	0.34263417066039137E0	0.41928768504279407E0	-2.384997307750492E0	9.277956909184358E0	22.127902249829766E0	0.15738328401083493E0	0.6514479219998202E0	0.6034034936270363E0	-1.6572658437707026E0	14.306000680957233E0	23.708846289510834E0
Septin11	NM_001347377	0.08048343407391244E0	0.8972038412981233E0	1.4522832701111765E0	1.4522832701111765E0	43.714029955371885E0	30.100208998500307E0	0.01249194301642911E0	0.34263417066039137E0	1.7719336388885605E0	1.7719336388885605E0	43.714029955371885E0	24.67024102708009E0	0.028876141651636017E0	0.3849061966757718E0	1.6841815776340392E0	1.6841815776340392E0	30.100208998500307E0	17.872306287060496E0
Hadhb	NM_145558	0.02368912352760637E0	0.6695850109636315E0	0.6934372442799228E0	-1.4420915637988514E0	26.033603153835156E0	37.54283948343285E0	0.012578203106554584E0	0.3446176644925537E0	0.648929692528376E0	-1.5409989888176872E0	26.033603153835156E0	40.11775613534093E0	0.18093961487318486E0	0.6782975776386405E0	0.7879939336769443E0	-1.2690453025872817E0	37.54283948343285E0	47.64356409223878E0
Farsb	NM_011811	0.03567269964568749E0	0.7524731155350352E0	0.7387087532529926E0	-1.3537134839629017E0	25.006669097418765E0	33.851865146174184E0	0.012603569482228193E0	0.34493024652746995E0	0.6803224639141802E0	-1.4698911957817489E0	25.006669097418765E0	36.757082742123366E0	0.6516244916105542E0	0.9211632477151591E0	1.0748331901735082E0	1.0748331901735082E0	33.851865146174184E0	31.494994251814592E0
Tdrp	NM_001361630	0.7453105006584212E0	0.9997825050579616E0	1.131686637481163E0	1.131686637481163E0	5.772389726081641E0	5.100696195308503E0	0.012642081761146827E0	0.34537602753313446E0	2.807617276996275E0	2.807617276996275E0	5.772389726081641E0	2.055974570813734E0	0.19191574435426104E0	0.6882326115683517E0	1.7536062846862386E0	1.7536062846862386E0	5.100696195308503E0	2.908689504509353E0
Dgkg	NM_001346673	0.0024906170545611847E0	0.32025749414795746E0	0.3832943594454828E0	-2.608960907869121E0	11.410128938178923E0	29.76858035345501E0	0.012647809044530679E0	0.34537602753313446E0	0.42901319342460936E0	-2.3309306457861427E0	11.410128938178923E0	26.596219214372557E0	0.020246113108705936E0	0.3492458977018686E0	2.257119923560256E0	2.257119923560256E0	29.76858035345501E0	13.188745552562267E0
Tango2	NM_001359109	0.31235700570200664E0	0.9997825050579616E0	0.7892056038095788E0	-1.2670969328814878E0	9.879371548869134E0	12.518121388368714E0	0.012664506643216902E0	0.34545027888942526E0	0.5356950313575103E0	-1.8667337598145903E0	9.879371548869134E0	18.442156396025776E0	0.17288486824321112E0	0.6683352917836066E0	0.7036623698731194E0	-1.4211361056301968E0	12.518121388368714E0	17.789954279672386E0
Ctdspl	NM_133710	0.9285677387865305E0	0.9997825050579616E0	1.011306051188294E0	1.011306051188294E0	59.589584264776775E0	58.92339336322419E0	0.01280497395303168E0	0.3488967158779183E0	1.3987075824390982E0	1.3987075824390982E0	59.589584264776775E0	42.60331824387705E0	0.5456869095266362E0	0.8863332629071154E0	1.087821316930392E0	1.087821316930392E0	58.92339336322419E0	54.166426458247656E0
Mterf2	NM_001379525	0.9102764057098747E0	0.9997825050579616E0	0.9529563131110499E0	-1.049366047783838E0	3.2265590098529273E0	3.3858414761107E0	0.012856976011470681E0	0.3493284933140244E0	3.223180668862828E0	3.223180668862828E0	3.2265590098529273E0	1.0010481388842813E0	0.9226065111738027E0	0.9859187113249612E0	1.0473446169722929E0	1.0473446169722929E0	3.3858414761107E0	3.2327864403395994E0
Zfp408	NM_001347175	0.13700120983985328E0	0.9676525451865617E0	0.5882502581610733E0	-1.6999567550146018E0	2.1098621211138835E0	3.586674364936982E0	0.012861154806899328E0	0.3493284933140244E0	0.388142828428898E0	-2.576371188017931E0	2.1098621211138835E0	5.435787979528207E0	0.08929481639135765E0	0.5521001591352533E0	0.518385636027983E0	-1.929065796773001E0	3.586674364936982E0	6.9189308415624575E0
Mink1	NM_176893	0.06417971884342992E0	0.8561256376375221E0	1.2981877772564314E0	1.2981877772564314E0	326.2140917702088E0	251.28421133314345E0	0.012863227002620572E0	0.3493284933140244E0	1.4558005520088344E0	1.4558005520088344E0	326.2140917702088E0	224.07883505750266E0	0.03906542149135015E0	0.4177515193923567E0	1.378900283086616E0	1.378900283086616E0	251.28421133314345E0	182.2352307961336E0
Nudt17	NM_030094	0.3773000395392587E0	0.9997825050579616E0	0.6876078889501991E0	-1.4543172294412496E0	1.007894018486328E0	1.4657976365354444E0	0.012893244645319912E0	0.3495543251001936E0	0.32711164063149145E0	-3.0570602686883674E0	1.007894018486328E0	3.081192758963212E0	0.44457513475931826E0	0.8481239200770253E0	0.7017130036666371E0	-1.4250840368850712E0	1.4657976365354444E0	2.088884813130527E0
Cracdl	NM_028096	0.14439796603501798E0	0.9763710214073804E0	1.2650839507900875E0	1.2650839507900875E0	360.697209533504E0	285.1172124254967E0	0.012899831849284853E0	0.3495543251001936E0	1.535564745303252E0	1.535564745303252E0	360.697209533504E0	234.89547453908986E0	0.0817053509404344E0	0.5397445436490124E0	1.3625807300498596E0	1.3625807300498596E0	285.1172124254967E0	209.24794115873314E0
Gpr88	NM_022427	0.12185526691143993E0	0.9504666723218349E0	1.6627982914519128E0	1.6627982914519128E0	1053.8204879903988E0	633.7632732772591E0	0.012914026241816224E0	0.34955567416648886E0	2.398068691359298E0	2.398068691359298E0	1053.8204879903988E0	439.44549703163875E0	0.8285002762487746E0	0.9655612981342121E0	1.0815613594079474E0	1.0815613594079474E0	633.7632732772591E0	585.9707059284965E0
Cuedc1	NM_198013	0.07634142605907979E0	0.8816822623697854E0	0.7240901069016894E0	-1.3810435890070394E0	25.219382059326676E0	34.82906591175226E0	0.012931330683879364E0	0.3496411107119373E0	0.6159680629535056E0	-1.623460793089011E0	25.219382059326676E0	40.94267799924928E0	0.21170795863084235E0	0.7075535396699075E0	0.7784533685310719E0	-1.2845984620594328E0	34.82906591175226E0	44.74136450520358E0
Adra2b	NM_009633	0.7401483636813979E0	0.9997825050579616E0	0.8823405431296236E0	-1.1333492581594895E0	2.557677132863961E0	2.8987414811428605E0	0.012955774271600624E0	0.3499191798623674E0	0.3689567719488296E0	-2.7103446149477084E0	2.557677132863961E0	6.932186443832731E0	0.10966366964171777E0	0.5868900414776863E0	0.5162519269674088E0	-1.9370387746041873E0	2.8987414811428605E0	5.614974646527294E0
Celf3	NM_001357787	0.9157447653766213E0	0.9997825050579616E0	0.9797795683736213E0	-1.0206377355469287E0	21.09750465566301E0	21.532909377446682E0	0.013073285793869386E0	0.35240279424079274E0	1.6767262762030861E0	1.6767262762030861E0	21.09750465566301E0	12.582557424601172E0	0.25643056027067623E0	0.7501453502598072E0	1.2770680301170527E0	1.2770680301170527E0	21.532909377446682E0	16.861207758425394E0
Nudt4	NM_001358996	0.4315549728166108E0	0.9997825050579616E0	0.8884418899115899E0	-1.1255660177161517E0	52.79098877548622E0	59.41974300732208E0	0.01307624984092611E0	0.35240279424079274E0	0.6707830393666241E0	-1.490794998251944E0	52.79098877548622E0	78.70054201926935E0	0.4196454474871744E0	0.8374704565226289E0	0.8745945926191541E0	-1.1433868999867625E0	59.41974300732208E0	67.9397557551521E0
Tgif2	NM_173396	0.0017833287216815373E0	0.2737354204901605E0	0.4572669594088588E0	-2.1869063124367667E0	3.0200844613378974E0	6.604641772592039E0	0.013109627767745182E0	0.35291746298941906E0	0.5135184894378844E0	-1.9473495513172965E0	3.0200844613378974E0	5.881160120726694E0	0.7726059368158972E0	0.9546849567158964E0	0.9242694548973979E0	-1.081935570521487E0	6.604641772592039E0	7.145796864319413E0
Sncg	NM_011430	0.1363274457572203E0	0.9676525451865617E0	0.5583597120336751E0	-1.7909601614302884E0	2.940207205541626E0	5.265793971475327E0	0.013124167654474448E0	0.35292443443419697E0	0.3548904681245546E0	-2.817770804847409E0	2.940207205541626E0	8.284830023977177E0	0.13805755589527877E0	0.627313662896208E0	0.5311756876487924E0	-1.8826162854448811E0	5.265793971475327E0	9.913469486496927E0
Atp2b1	NM_026482	0.8912915545390202E0	0.9997825050579616E0	0.9693487158998937E0	-1.031620492808567E0	17.405561143640245E0	17.955933564611797E0	0.01314892442728318E0	0.35320583627331437E0	0.54692627952255E0	-1.8283999826685409E0	17.405561143640245E0	31.824327693368062E0	0.0037417929781517344E0	0.18680995933144204E0	0.4840192830734665E0	-2.0660333895172847E0	17.955933564611797E0	37.09755828444209E0
Zfp365	NM_178679	0.05407889334736269E0	0.8316966866616476E0	1.3716085371285418E0	1.3716085371285418E0	669.4213601740668E0	488.05569668988664E0	0.013174330828019417E0	0.3532129834890485E0	1.545473859591664E0	1.545473859591664E0	669.4213601740668E0	433.1495845235048E0	0.3028359326279242E0	0.779275250133619E0	1.204749167640534E0	1.204749167640534E0	488.05569668988664E0	405.1098019397095E0
Aplp2	NM_001102455	0.004039134472577843E0	0.3845509274976197E0	0.7130246267411954E0	-1.4024761032033293E0	112.96830678560612E0	158.4353506861551E0	0.013177775696066958E0	0.3532129834890485E0	0.73177743355151E0	-1.3665357172149115E0	112.96830678560612E0	154.3752261358224E0	0.9360117716053584E0	0.9889056852794215E0	0.9896403863117009E0	-1.0104680587328376E0	158.4353506861551E0	160.09386124249548E0
Panx2	NM_001002005	0.7036828073413803E0	0.9997825050579616E0	1.046515287195444E0	1.046515287195444E0	106.42060225792807E0	101.69044213689855E0	0.01322565724796933E0	0.3541123158928126E0	0.7284539462808886E0	-1.3727703791097379E0	106.42060225792807E0	146.09105050670254E0	0.1850188189667087E0	0.6821058489426017E0	0.8394611938621656E0	-1.1912402947410026E0	101.69044213689855E0	121.1377522635019E0
Htr7	NM_001360300	0.948011200676458E0	0.9997825050579616E0	1.0449550757955375E0	1.0449550757955375E0	1.189015824527392E0	1.1378631025091477E0	0.013244770652983472E0	0.35424027829781446E0	0.1698407838285676E0	-5.887867315834877E0	1.189015824527392E0	7.000767411245289E0	0.13888266261850918E0	0.6274885758730737E0	0.3358200586196927E0	-2.977785198746789E0	1.1378631025091477E0	3.3883119048518404E0
Vwa5a	NM_001145957	0.07339066549027427E0	0.8808708190397437E0	0.45484216454854526E0	-2.198564860389653E0	2.820258656034112E0	6.200521578366346E0	0.013300832063807534E0	0.35535509491121686E0	0.31229755326313413E0	-3.2020743984421323E0	2.820258656034112E0	9.030678039471644E0	0.49282109510314265E0	0.8656683291835926E0	0.7189372613812974E0	-1.3909419551835378E0	6.200521578366346E0	8.6245656073706E0
Eya1	NM_010164	0.09342621916646279E0	0.9174773167314262E0	2.057247314028475E0	2.057247314028475E0	6.142334445619412E0	2.98570541506338E0	0.013316519551356966E0	0.3553900082858366E0	3.1602911244366263E0	3.1602911244366263E0	6.142334445619412E0	1.9435976635584116E0	0.9561520790331005E0	0.992159984996694E0	0.9738144627530915E0	-1.0268896573715682E0	2.98570541506338E0	3.0659900106868703E0
Sord	NM_146126	0.08143875588958259E0	0.8976775490331369E0	0.8034218216301938E0	-1.2446761751764928E0	19.702580746042585E0	24.523332844090294E0	0.01335248982545871E0	0.3557911671054877E0	0.716794820314055E0	-1.3950993668758127E0	19.702580746042585E0	27.48705792462358E0	0.04474039785480668E0	0.44173769563956744E0	0.7572450991776914E0	-1.3205763907695425E0	24.523332844090294E0	32.38493437688894E0
Capn2	NM_009794	0.09032547744877466E0	0.909189432528914E0	0.8610671054234604E0	-1.1613496714732987E0	72.79899960736809E0	84.54509427760175E0	0.013373053064759886E0	0.3557911671054877E0	0.7913232655563371E0	-1.2637060522881927E0	72.79899960736809E0	91.99653640435687E0	0.9568747792978509E0	0.992159984996694E0	1.0053155215761331E0	1.0053155215761331E0	84.54509427760175E0	84.09806917638355E0
Kctd17	NR_110357	0.0012235939979429065E0	0.2441954507594872E0	1.907108833918434E0	1.907108833918434E0	46.49980764449988E0	24.382356589979825E0	0.01337474180556784E0	0.3557911671054877E0	1.697606787772964E0	1.697606787772964E0	46.49980764449988E0	27.391388853658793E0	0.6167190632145321E0	0.9114783333209766E0	0.8948782877603656E0	-1.1174704020395054E0	24.382356589979825E0	27.246561821275343E0
4922502B01Rik	NR_151498	0.00219725292852552E0	0.2997091372304377E0	0.40440515495167917E0	-2.472767687937821E0	1.8358120796745536E0	4.539536791745169E0	0.013400983494924095E0	0.3558211653493433E0	0.4566858293055694E0	-2.189689138199421E0	1.8358120796745536E0	4.01985777063866E0	0.9831658617237995E0	0.9971778887203767E0	1.0067865529024558E0	1.0067865529024558E0	4.539536791745169E0	4.508936654604871E0
Sybu	NM_176998	0.10185986632325329E0	0.9224229638686915E0	1.615209082623726E0	1.615209082623726E0	17.421054203185413E0	10.785634126627658E0	0.01340466576054055E0	0.3558211653493433E0	2.1797209037716994E0	2.1797209037716994E0	17.421054203185413E0	7.9923324922198695E0	0.38565822755590606E0	0.8218837830393247E0	1.3291862551908045E0	1.3291862551908045E0	10.785634126627658E0	8.11446408244673E0
Ido1	NM_008324	0.07507235152061E0	0.8816626087780971E0	1.792793419158147E0	1.792793419158147E0	11.777472741039693E0	6.5693417965412415E0	0.013446588507901628E0	0.35648278534227373E0	2.393327092897075E0	2.393327092897075E0	11.777472741039693E0	4.920962444286417E0	0.14352091138757503E0	0.6335891895536159E0	0.5879319338144465E0	-1.700877163640517E0	6.5693417965412415E0	11.173643441886165E0
Znrf1	NM_001168621	0.30990183771265817E0	0.9997825050579616E0	0.704710245269007E0	-1.4190229341965546E0	2.58187060708599E0	3.663733604583001E0	0.013458440445285534E0	0.35648278534227373E0	0.4035744910689728E0	-2.4778573030005884E0	2.58187060708599E0	6.397506939170583E0	0.36778017052864076E0	0.8118356546277045E0	0.7113969793358282E0	-1.405684911585675E0	3.663733604583001E0	5.150055048031722E0
Slmap	NM_001310445	0.30318735571205835E0	0.9997825050579616E0	1.2054217568463437E0	1.2054217568463437E0	61.85237011172101E0	51.31180830312936E0	0.0135070842693984E0	0.3573881943786324E0	1.617402863071382E0	1.617402863071382E0	61.85237011172101E0	38.24178349373383E0	5.542199561093212E-4	0.06970096971233634E0	2.0136126747638516E0	2.0136126747638516E0	51.31180830312936E0	25.482461918425795E0
Atrip-trex1	NR_153412	0.4406794526856981E0	0.9997825050579616E0	1.1157504298013152E0	1.1157504298013152E0	19.097847925522743E0	17.116594728915814E0	0.013536184414162362E0	0.35742401783632594E0	1.4612952075797903E0	1.4612952075797903E0	19.097847925522743E0	13.069123765315542E0	0.2121655715534599E0	0.7079127098157099E0	0.8205706719709185E0	-1.2186640763044974E0	17.116594728915814E0	20.85937910479262E0
Rbm24	NM_001081425	0.4367278948454487E0	0.9997825050579616E0	1.1356806749142563E0	1.1356806749142563E0	30.648507305780235E0	26.986905723384076E0	0.013546067737839023E0	0.35742401783632594E0	1.5444834157438476E0	1.5444834157438476E0	30.648507305780235E0	19.84385652404006E0	0.9854348236094392E0	0.9978408580386696E0	0.9966821805878421E0	-1.0033288639816969E0	26.986905723384076E0	27.0767414618241E0
Nap1l4	NM_001285489	0.06502773503527681E0	0.8577377825043834E0	0.8061183988616965E0	-1.2405125616932697E0	54.055007340539184E0	67.05591562836076E0	0.01357733838756243E0	0.35742401783632594E0	0.7343673540948377E0	-1.3617163050944365E0	54.055007340539184E0	73.60758486761166E0	0.035457136750845636E0	0.4070763981130398E0	0.7628195227430932E0	-1.3109260712206312E0	67.05591562836076E0	87.90534802678908E0
Plcxd1	NM_207279	0.08635178868966774E0	0.906338827351278E0	1.4903542275445403E0	1.4903542275445403E0	17.16262730814204E0	11.51580408935306E0	0.013578433577575908E0	0.35742401783632594E0	1.8551938419599783E0	1.8551938419599783E0	17.16262730814204E0	9.251123478293804E0	0.5232598098210263E0	0.8764619547313964E0	0.84756643129157E0	-1.1798485205179057E0	11.51580408935306E0	13.586904417397253E0
Gabrb2	NM_001362646	0.943413975276814E0	0.9997825050579616E0	1.0090481054420628E0	1.0090481054420628E0	88.81096595287566E0	88.01460056650888E0	0.013580753156165179E0	0.35742401783632594E0	0.7152836262237946E0	-1.398046821341783E0	88.81096595287566E0	124.16188865071118E0	0.3635808486362519E0	0.8093768494179063E0	1.136278666985275E0	1.136278666985275E0	88.01460056650888E0	77.45864031754233E0
Enho	NM_027147	0.47905064893681293E0	0.9997825050579616E0	1.1301196393572064E0	1.1301196393572064E0	58.58299910261788E0	51.83787367498449E0	0.013675535484493542E0	0.35940636504233403E0	0.6340694453917856E0	-1.577114316527442E0	58.58299910261788E0	92.39208658985297E0	0.004994873574411733E0	0.20992909973543733E0	0.5859411524722659E0	-1.7066560281364307E0	51.83787367498449E0	88.46941959318707E0
Map7d2	NM_001359311	0.5758742466554079E0	0.9997825050579616E0	0.8560329641019288E0	-1.1681793131052007E0	8.255647741703239E0	9.64407690814139E0	0.013685161231126787E0	0.35940636504233403E0	0.48123148698089446E0	-2.0780020157735466E0	8.255647741703239E0	17.155252648775658E0	0.40849253676532604E0	0.832196076691946E0	0.7761209668213692E0	-1.2884589422903174E0	9.64407690814139E0	12.425997132430332E0
Ptk2b	NM_172498	0.6348676729691072E0	0.9997825050579616E0	1.1728823679388614E0	1.1728823679388614E0	85.61880818052525E0	72.99863185000004E0	0.013734881219331219E0	0.35951438033624705E0	2.426737019152693E0	2.426737019152693E0	85.61880818052525E0	35.28145303953019E0	0.37929799861035635E0	0.81872987505639E0	1.38487468266641E0	1.38487468266641E0	72.99863185000004E0	52.7113628140345E0
Clec2l	NM_001101507	0.9568751676856501E0	0.9997825050579616E0	0.992871492838419E0	-1.0071796876161707E0	39.53968446545415E0	39.823567048358065E0	0.013735433981416297E0	0.35951438033624705E0	0.7056806558492846E0	-1.4170715772228486E0	39.53968446545415E0	56.03056302835484E0	0.01319429529874709E0	0.30303548122080426E0	0.6963148529533366E0	-1.436131939105735E0	39.823567048358065E0	57.191896567265715E0
Ralgps2	NM_001159968	0.22758784250414948E0	0.9997825050579616E0	1.507883358312065E0	1.507883358312065E0	4.630521977936578E0	3.0708754443181974E0	0.01374820459968581E0	0.35951438033624705E0	2.491963538847185E0	2.491963538847185E0	4.630521977936578E0	1.8581820743969306E0	0.14696622124107286E0	0.6387269541356166E0	1.778537879805253E0	1.778537879805253E0	3.0708754443181974E0	1.7266292043520903E0
Rell2	NM_153793	0.631346032225265E0	0.9997825050579616E0	1.0479684927341353E0	1.0479684927341353E0	111.85345157990811E0	106.7336015876622E0	0.013750296342770446E0	0.35951438033624705E0	0.7730747278834228E0	-1.2935360113735304E0	111.85345157990811E0	144.68646761503652E0	0.014944562129636726E0	0.3156831009971144E0	0.7690986147180501E0	-1.3002233795032876E0	106.7336015876622E0	138.77752416286762E0
Psd2	NM_001289602	0.45936903056985373E0	0.9997825050579616E0	0.8052181159457057E0	-1.241899530322326E0	8.386608704456702E0	10.415325411061907E0	0.01376201205026058E0	0.35951438033624705E0	0.4628246424469784E0	-2.1606455410691767E0	8.386608704456702E0	18.120488701976317E0	0.44762653411639924E0	0.8491135735135387E0	1.2805932949204384E0	1.2805932949204384E0	10.415325411061907E0	8.133203142929933E0
Slc9a3r2	NM_023055	0.02767417964058296E0	0.6943066486933076E0	0.7271821547156365E0	-1.3751712600690105E0	25.158900673485455E0	34.597797141108074E0	0.01380686424668173E0	0.36030521238463104E0	0.6827912673824856E0	-1.4645764346599655E0	25.158900673485455E0	36.84713304833754E0	0.6536639281861769E0	0.9222423302845963E0	0.930801741871858E0	-1.0743426392702953E0	34.597797141108074E0	37.16988869351632E0
Zfp446	NM_001168561	0.4839330824594176E0	0.9997825050579616E0	0.6834418449822245E0	-1.4631822844063767E0	1.1505951055593715E0	1.683530374979157E0	0.0138313612084929E0	0.36056374424629223E0	0.24118678715845326E0	-4.146164107004032E0	1.1505951055593715E0	4.770556128364781E0	0.4996763598634656E0	0.8696634984291238E0	0.6690074564880274E0	-1.4947516508254286E0	1.683530374979157E0	2.5164598072148476E0
Ankrd55	NM_029898	0.07261332226200558E0	0.8808708190397437E0	0.5398991477184618E0	-1.8521977747619347E0	2.305039339539518E0	4.269388735433815E0	0.013877751938561939E0	0.3608512651848971E0	0.40582867595869704E0	-2.4640939865515428E0	2.305039339539518E0	5.679833575324067E0	0.9513021347697548E0	0.9915782345974543E0	0.9772258951432169E0	-1.0233048519999006E0	4.269388735433815E0	4.368886208043143E0
Stim1	NM_009287	0.3837051657628763E0	0.9997825050579616E0	1.1443014756245704E0	1.1443014756245704E0	67.4255677614642E0	58.922905543456245E0	0.013903622328839805E0	0.3608512651848971E0	1.5044636051237366E0	1.5044636051237366E0	67.4255677614642E0	44.817014869508036E0	0.5892250383976346E0	0.903449020376483E0	0.9117257476073317E0	-1.096821058990962E0	58.922905543456245E0	64.6278836569981E0
Reep2	NM_144865	0.5512437366851247E0	0.9997825050579616E0	1.061347126696948E0	1.061347126696948E0	102.97146683574145E0	97.01959353882857E0	0.013906276038758634E0	0.3608512651848971E0	0.7688169113569207E0	-1.30069979630788E0	102.97146683574145E0	133.9349659387726E0	0.13229653687979223E0	0.6204911475968323E0	0.8467115650478058E0	-1.1810397321590138E0	97.01959353882857E0	114.5839947672745E0
A830018L16Rik	NM_001160370	0.1857920906024478E0	0.9997825050579616E0	1.3629863126825794E0	1.3629863126825794E0	67.7954641291069E0	49.74038513686494E0	0.013919682280944938E0	0.3608512651848971E0	1.8533441252191154E0	1.8533441252191154E0	67.7954641291069E0	36.58007339629474E0	0.29761817281314806E0	0.7752845850522019E0	1.3096945902413535E0	1.3096945902413535E0	49.74038513686494E0	37.97861387493298E0
4833415N18Rik	NR_126430	0.039949525073602E0	0.7807590544447007E0	2.0084095710037215E0	2.0084095710037215E0	8.328989080224815E0	4.147057054733276E0	0.013961139297073587E0	0.3608512651848971E0	2.458561525965574E0	2.458561525965574E0	8.328989080224815E0	3.387748889852855E0	0.23467630604368586E0	0.7316939710989705E0	0.6382464643738495E0	-1.5667928548277164E0	4.147057054733276E0	6.497579361918971E0
Dlgap2	NM_001145965	0.6563486154406843E0	0.9997825050579616E0	1.098979135065154E0	1.098979135065154E0	17.039411434072996E0	15.504763366651904E0	0.013970072207532104E0	0.3608512651848971E0	1.7549861729138594E0	1.7549861729138594E0	17.039411434072996E0	9.709142839445805E0	0.018993493407690375E0	0.3437044978987858E0	1.7559718043467516E0	1.7559718043467516E0	15.504763366651904E0	8.829733671276069E0
Pcbp2	NM_001374771	0.0696280657429298E0	0.8752641268696355E0	0.8456340630065633E0	-1.1825446061675955E0	55.73626209089371E0	65.9106161035298E0	0.014025857197709024E0	0.3608512651848971E0	0.7840618769315405E0	-1.2754095428201948E0	55.73626209089371E0	71.08656055185332E0	0.041628703165369464E0	0.4297013262387066E0	0.8121533726708334E0	-1.2312945234856532E0	65.9106161035298E0	81.15538064784154E0
Ccdc190	NM_001033185	0.05433716608276572E0	0.831871887703057E0	0.6312135356835195E0	-1.5842499304409472E0	7.895318556543507E0	12.508157874013174E0	0.01402893729882395E0	0.3608512651848971E0	0.5334462993555137E0	-1.874602937930502E0	7.895318556543507E0	14.800587361993676E0	0.9168111938073662E0	0.9849153116073567E0	1.0279656372222628E0	1.0279656372222628E0	12.508157874013174E0	12.167875482503806E0
Wscd2	NM_177292	0.6005807546189054E0	0.9997825050579616E0	1.1003261894638594E0	1.1003261894638594E0	74.49266395119068E0	67.7005279566123E0	0.014031398540978807E0	0.3608512651848971E0	1.6178405393296489E0	1.6178405393296489E0	74.49266395119068E0	46.044503237665616E0	0.22729489091752283E0	0.7250017625050782E0	1.276399435381732E0	1.276399435381732E0	67.7005279566123E0	53.04023652781164E0
Jph4	NM_177049	0.15150003083787564E0	0.9824838325516454E0	1.2063988756571256E0	1.2063988756571256E0	498.6769082394959E0	413.35989141059696E0	0.014033509300073431E0	0.3608512651848971E0	1.41069200783499E0	1.41069200783499E0	498.6769082394959E0	353.49807432794813E0	0.13455476320195767E0	0.6232899462061818E0	1.24099169116834E0	1.24099169116834E0	413.35989141059696E0	333.08836340510584E0
Scd1	NM_009127	0.6858332396617902E0	0.9997825050579616E0	0.960035273970246E0	-1.0416283933656718E0	267.7345776925976E0	278.87993801037703E0	0.014036221825788522E0	0.3608512651848971E0	0.76716178060817E0	-1.3035060208646563E0	267.7345776925976E0	348.99363401595696E0	0.6410756989276376E0	0.9184015883284061E0	0.9494671518927522E0	-1.053222323707051E0	278.87993801037703E0	293.7225763465676E0
Fzd10os	NR_015517	0.9523331505912284E0	0.9997825050579616E0	1.030407981506976E0	1.030407981506976E0	0.9986986196872074E0	0.9692264012033431E0	0.014038322068848606E0	0.3608512651848971E0	0.27316130278748657E0	-3.6608406454188636E0	0.9986986196872074E0	3.6560764994746444E0	0.04781994293702951E0	0.4505662217630934E0	0.34118636307389427E0	-2.9309494992430856E0	0.9692264012033431E0	2.8407536352601164E0
Tubb2a	NM_009450	0.04638294391072811E0	0.8032273001858684E0	0.7668095670470156E0	-1.3041047516543136E0	350.7632222042255E0	457.4319847821085E0	0.014062822685449429E0	0.3608512651848971E0	0.7044371162965073E0	-1.4195731270626095E0	350.7632222042255E0	497.9340442030096E0	0.5484671916999824E0	0.8876335047805032E0	1.0921247318261866E0	1.0921247318261866E0	457.4319847821085E0	418.8459170018224E0
Col25a1	NM_001244952	0.012999668702768963E0	0.5610937180100861E0	0.5451221559809255E0	-1.834451212500325E0	19.335972686031962E0	35.470898538764494E0	0.014070322966835209E0	0.3608512651848971E0	0.5262206640717105E0	-1.9003434647783526E0	19.335972686031962E0	36.74498932903357E0	0.054058953901098786E0	0.4691524762157423E0	1.6832362158231942E0	1.6832362158231942E0	35.470898538764494E0	21.073036692843072E0
Gpr37l1	NM_134438	0.5227726154289082E0	0.9997825050579616E0	1.0529209194650908E0	1.0529209194650908E0	233.40873122532793E0	221.67736143366332E0	0.014083313304118009E0	0.3608512651848971E0	0.8089608222279606E0	-1.2361538068628564E0	233.40873122532793E0	288.5290916592185E0	0.012454019764038404E0	0.2974335060774313E0	0.8004059085206657E0	-1.2493660895735141E0	221.67736143366332E0	276.9561782013505E0
L3mbtl3	NM_172787	0.03373234570171247E0	0.7449559334520401E0	0.5785945822828885E0	-1.7283258962682033E0	6.526837903756012E0	11.28050296980639E0	0.014086919683209733E0	0.3608512651848971E0	0.5082088043239056E0	-1.9676951510715122E0	6.526837903756012E0	12.842827295050462E0	0.3287975396483952E0	0.7919682104099629E0	1.3219870637025157E0	1.3219870637025157E0	11.28050296980639E0	8.532990435029568E0
Camk2g	NM_001039138	0.7643382251053141E0	0.9997825050579616E0	1.0512905199802516E0	1.0512905199802516E0	34.96089829908465E0	33.25522073550266E0	0.014102011653674472E0	0.3608512651848971E0	0.6454908988694055E0	-1.5492085198281287E0	34.96089829908465E0	54.16172150578665E0	0.025280074501406208E0	0.3708007797277561E0	0.6625031784090312E0	-1.5094267206407235E0	33.25522073550266E0	50.19631877897317E0
Shisal1	NM_001374163	0.1974629763707448E0	0.9997825050579616E0	0.6417125255457381E0	-1.5583301871029553E0	9.494090525999132E0	14.794927865752625E0	0.014105220821778439E0	0.3608512651848971E0	0.4052228923582668E0	-2.4677776573290857E0	9.494090525999132E0	23.429304476720407E0	0.351635138968534E0	0.8025785868851079E0	1.4258519152951317E0	1.4258519152951317E0	14.794927865752625E0	10.376202259889155E0
Prnp	NM_011170	0.221277464653771E0	0.9997825050579616E0	0.9016787901137508E0	-1.1090423895563135E0	797.707246538458E0	884.6911508673992E0	0.014205871285032966E0	0.36305035891108556E0	0.800854581185351E0	-1.248666141760583E0	797.707246538458E0	996.0700297896356E0	0.8178229934813792E0	0.9636112868338835E0	0.9787511519680215E0	-1.021710164007728E0	884.6911508673992E0	903.8979408489162E0
Fryl	NM_028194	0.03155880182251728E0	0.7207828799192069E0	0.7242480399825354E0	-1.3807424318664558E0	62.91612344130505E0	86.87096128395768E0	0.014271805883860499E0	0.3642395446029449E0	0.6746038975564883E0	-1.482351352582075E0	62.91612344130505E0	93.2638006824394E0	0.014698350062412852E0	0.3135787081638514E0	1.500024223064941E0	1.500024223064941E0	86.87096128395768E0	57.91303896843589E0
P4ha2	NM_011031	0.3779052369862274E0	0.9997825050579616E0	0.7460115754281709E0	-1.3404617742372875E0	3.2470189738214037E0	4.352504814630776E0	0.014298108287904222E0	0.3642395446029449E0	0.4199526247220686E0	-2.381220978584944E0	3.2470189738214037E0	7.731869698326883E0	0.867952846442952E0	0.9732636352964368E0	0.9406518407751709E0	-1.0630925881949282E0	4.352504814630776E0	4.627115608516718E0
Aldh7a1	NM_138600	0.11029372243768301E0	0.9375146813823991E0	0.8188761080524555E0	-1.2211859525103426E0	42.216066917909245E0	51.55366789038735E0	0.014316260484519594E0	0.3642395446029449E0	0.7202632964306586E0	-1.3883811724901247E0	42.216066917909245E0	58.61199248540839E0	0.5383173321675315E0	0.8826403062929151E0	0.9183740211497066E0	-1.0888809754745745E0	51.55366789038735E0	56.13580818177723E0
Rps6ka3	NM_001346675	0.4409937637782548E0	0.9997825050579616E0	1.1643210562380386E0	1.1643210562380386E0	37.07375525825011E0	31.84152262781942E0	0.014317590131142772E0	0.3642395446029449E0	1.6811642929849253E0	1.6811642929849253E0	37.07375525825011E0	22.05242843483504E0	0.6396556155960886E0	0.9179694232577769E0	1.1080261516563799E0	1.1080261516563799E0	31.84152262781942E0	28.737158035683336E0
Ier5	NM_010500	0.10948204796280886E0	0.9375146813823991E0	1.3504846624932463E0	1.3504846624932463E0	125.65347598981263E0	93.04324549516382E0	0.014326097088741246E0	0.3642395446029449E0	1.6364285797296219E0	1.6364285797296219E0	125.65347598981263E0	76.78518790632077E0	0.44599903710502214E0	0.8486767752729821E0	1.171268580580631E0	1.171268580580631E0	93.04324549516382E0	79.43801023761743E0
Epb41l1	NM_001291122	0.04641316653847854E0	0.8032273001858684E0	0.44851890722083676E0	-2.229560412951847E0	1.2148627819330788E0	2.7086099657665446E0	0.014484829377946028E0	0.3678968020731554E0	0.3499579521862528E0	-2.8574861458435588E0	1.2148627819330788E0	3.4714535684747374E0	0.010364058419222999E0	0.2809351394420725E0	0.3336745573046163E0	-2.9969321247561753E0	2.7086099657665446E0	8.117520219840483E0
Aldh1a1	NM_001361503	0.8687642898403929E0	0.9997825050579616E0	1.1127764013643495E0	1.1127764013643495E0	1.5041814575517927E0	1.3517373802208157E0	0.014503131101180358E0	0.36793192307959227E0	0.18650357333459797E0	-5.361827562445377E0	1.5041814575517927E0	8.065161598020461E0	0.24853851057165754E0	0.7430110101879353E0	0.4406121818501018E0	-2.269569569776907E0	1.3517373802208157E0	3.0678620244791204E0
Doc2b	NM_007873	0.7869575249938837E0	0.9997825050579616E0	1.0499720780641217E0	1.0499720780641217E0	107.84927197627148E0	102.71632382369425E0	0.014515988548642516E0	0.36793192307959227E0	1.604352891326951E0	1.604352891326951E0	107.84927197627148E0	67.222911218161E0	0.4004000362464302E0	0.8297089512016786E0	1.1824152951383817E0	1.1824152951383817E0	102.71632382369425E0	86.86992146162406E0
Ndrg2	NM_001360264	0.47806632669575755E0	0.9997825050579616E0	1.2459104426610177E0	1.2459104426610177E0	4.464136317013749E0	3.5830314637055607E0	0.014541083194810837E0	0.36794670711813215E0	0.44756011226101794E0	-2.234336735121735E0	4.464136317013749E0	9.97438376369487E0	0.6398234536240724E0	0.9180721714806771E0	0.8500833584240634E0	-1.1763552245674604E0	3.5830314637055607E0	4.214917782119631E0
Cadps	NM_001042617	0.6898054386610354E0	0.9997825050579616E0	1.1516823036048915E0	1.1516823036048915E0	29.828369375256024E0	25.899824354242455E0	0.014551862817847698E0	0.36794670711813215E0	0.39675238820177733E0	-2.5204637192793093E0	29.828369375256024E0	75.18132281559484E0	0.6625010479729092E0	0.9259004155915448E0	0.8433959505366116E0	-1.1856827144637685E0	25.899824354242455E0	30.708974044473017E0
Rasgef1c	NM_029004	0.13225855713359647E0	0.9616977073352366E0	1.4195374627715818E0	1.4195374627715818E0	29.3722511383878E0	20.6914237268806E0	0.014583999547672123E0	0.36794670711813215E0	1.8412653933942627E0	1.8412653933942627E0	29.3722511383878E0	15.952209411942404E0	0.4232535951643974E0	0.8396103786561049E0	1.2307080275085858E0	1.2307080275085858E0	20.6914237268806E0	16.81261783005332E0
Evc	NM_021292	0.11729426025555284E0	0.9435849784164966E0	0.7528789878454512E0	-1.3282347045728378E0	8.084686644388848E0	10.738361376673788E0	0.014598665532460356E0	0.36794670711813215E0	0.6228275775570956E0	-1.605580799620788E0	8.084686644388848E0	12.980617647181349E0	0.24964076964218337E0	0.7444593445230273E0	0.7944942089527384E0	-1.2586624153222574E0	10.738361376673788E0	13.515971866967472E0
Wiz	NM_001372223	0.016588071298578394E0	0.6143040986010738E0	0.39165881603538877E0	-2.5532426669789143E0	2.016309697479933E0	5.148127949449113E0	0.014604248401521774E0	0.36794670711813215E0	0.36006716808246275E0	-2.7772596022167164E0	2.016309697479933E0	5.599815468368827E0	0.9185578636236909E0	0.9850004549046374E0	0.9573063758981889E0	-1.0445976598262536E0	5.148127949449113E0	5.377722408480673E0
Camsap3	NM_001347112	0.17976879761073228E0	0.9997825050579616E0	0.4472080114180296E0	-2.2360958982580605E0	0.6449123312262649E0	1.442085818591095E0	0.014605904571799767E0	0.36794670711813215E0	0.210788604772252E0	-4.744089468595596E0	0.6449123312262649E0	3.0595217987379573E0	0.9323228812306859E0	0.9884451653238028E0	1.0573376545789555E0	1.0573376545789555E0	1.442085818591095E0	1.3638839138528085E0
Ryr3	NM_001319156	0.892906031835704E0	0.9997825050579616E0	1.0227834648129233E0	1.0227834648129233E0	112.55918008557504E0	110.05181835449712E0	0.014643140925501926E0	0.3683197632484065E0	1.5494257076616493E0	1.5494257076616493E0	112.55918008557504E0	72.6457419216609E0	0.0010736064529995998E0	0.09683224917145661E0	1.8341485300472826E0	1.8341485300472826E0	110.05181835449712E0	60.00158468717912E0
Lsamp	NM_001361282	0.4826713665332987E0	0.9997825050579616E0	0.9235090412019286E0	-1.0828264319952081E0	73.24032028197234E0	79.3065546891144E0	0.014663092670542492E0	0.3683197632484065E0	0.7437352817311748E0	-1.3445644230731182E0	73.24032028197234E0	98.47632898562057E0	0.11352206556121555E0	0.5903768531595791E0	1.2206341358487902E0	1.2206341358487902E0	79.3065546891144E0	64.97160153068072E0
Otulinl	NM_001242424	0.4842412429632978E0	0.9997825050579616E0	1.3253572847102395E0	1.3253572847102395E0	6.487866177995409E0	4.8951827954933975E0	0.01467604016727988E0	0.3683197632484065E0	2.8997986388309838E0	2.8997986388309838E0	6.487866177995409E0	2.237350583973965E0	0.9741527910032283E0	0.9956662110405684E0	1.0146361194186182E0	1.0146361194186182E0	4.8951827954933975E0	4.824569815529842E0
Pcdhgc4	NM_033582	0.33232344589874846E0	0.9997825050579616E0	0.785735050316108E0	-1.2726936383933634E0	13.164770434699447E0	16.754719583151022E0	0.014680328847152526E0	0.3683197632484065E0	0.5226550984358671E0	-1.913307653541824E0	13.164770434699447E0	25.18825602983159E0	0.87972727542719E0	0.9754878157742143E0	0.9592633729420404E0	-1.0424665719624229E0	16.754719583151022E0	17.46623508803912E0
Aplp2	NM_009691	0.002968400155896839E0	0.3285242333580762E0	0.5433229272633887E0	-1.840526047808813E0	25.299452959433022E0	46.56430216715024E0	0.014702665437859305E0	0.36850605574626466E0	0.5848507756886624E0	-1.7098378621837322E0	25.299452959433022E0	43.25796256257486E0	0.14005204936824178E0	0.6286823624657689E0	0.71697106077683E0	-1.3947564339856497E0	46.56430216715024E0	64.94586004168474E0
Endou	NM_001168693	0.20641300885028632E0	0.9997825050579616E0	1.9900899436102228E0	1.9900899436102228E0	1.4386305712654628E0	0.7228972619476899E0	0.014736345172374146E0	0.3689759860637105E0	0.24794614712241825E0	-4.0331338542892174E0	1.4386305712654628E0	5.8021896607861745E0	0.20394640485902532E0	0.6981679981990753E0	0.46295573514039384E0	-2.16003372265546E0	0.7228972619476899E0	1.5614824638223077E0
Mettl27	NM_024479	0.19956680300126614E0	0.9997825050579616E0	0.4789316886807435E0	-2.087980444047421E0	0.9474007833304541E0	1.978154308269196E0	0.014781243774890816E0	0.36936375817775213E0	0.22552599270138665E0	-4.4340786976340905E0	0.9474007833304541E0	4.200849631487416E0	0.8901570772192722E0	0.9778828169150015E0	1.091004833863286E0	1.091004833863286E0	1.978154308269196E0	1.8131489860264711E0
G6pc3	NM_175935	0.2230885219973208E0	0.9997825050579616E0	0.834578458277766E0	-1.1982096950640178E0	33.17770913984058E0	39.75385275137105E0	0.014781724470432439E0	0.36936375817775213E0	0.6789773439106758E0	-1.4728031928728935E0	33.17770913984058E0	48.86423595336538E0	0.1316821665235754E0	0.6199774016569096E0	0.7813185935794846E0	-1.2798876261457723E0	39.75385275137105E0	50.88046422810086E0
Col25a1	NM_029838	0.0994094338828176E0	0.9213768396848017E0	0.6268495937435782E0	-1.5952790110749666E0	10.857093589847901E0	17.320093525160924E0	0.014807154912437481E0	0.3696254740919873E0	0.47767103346307116E0	-2.093490980079097E0	10.857093589847901E0	22.72922750022117E0	0.36840761599977545E0	0.8125091272797733E0	1.3259103677970654E0	1.3259103677970654E0	17.320093525160924E0	13.062793644141577E0
Klf10	NM_013692	0.08102299813793414E0	0.8976775490331369E0	1.6038533648051063E0	1.6038533648051063E0	25.841289230583243E0	16.11200237979572E0	0.014855882002942229E0	0.3702694482396451E0	2.02998882492661E0	2.02998882492661E0	25.841289230583243E0	12.7297692052652E0	0.6605556441727628E0	0.9249384708567185E0	1.1414246284868086E0	1.1414246284868086E0	16.11200237979572E0	14.115695401767763E0
Tcf25	NM_001359075	0.05802881564793118E0	0.8412247142822498E0	0.5189117311018687E0	-1.927110026741114E0	4.195799002631672E0	8.08576632816186E0	0.014875118232137897E0	0.3702694482396451E0	0.406145878288714E0	-2.462169514592826E0	4.195799002631672E0	10.330768393638687E0	0.7965261935819904E0	0.9580835419068385E0	1.1032871870020808E0	1.1032871870020808E0	8.08576632816186E0	7.328795642169104E0
Clip4	NM_030179	0.3537115132625551E0	0.9997825050579616E0	1.1377368278182844E0	1.1377368278182844E0	112.63248873565814E0	98.99696131981709E0	0.014877900785091554E0	0.3702694482396451E0	1.4380617409435932E0	1.4380617409435932E0	112.63248873565814E0	78.32242909247665E0	0.9511995639703107E0	0.9915782345974543E0	1.009459283026207E0	1.009459283026207E0	98.99696131981709E0	98.06929609190288E0
Oprl1	NM_001318922	0.0828203276175715E0	0.8983514770930386E0	0.6010496572791649E0	-1.6637560439295578E0	5.203524509951949E0	8.657395353168145E0	0.014907964311823231E0	0.37064438836829733E0	0.46588488868919575E0	-2.146452963549815E0	5.203524509951949E0	11.16912060529046E0	0.11770246455007957E0	0.5966423021056981E0	0.6053914584232962E0	-1.6518237680532144E0	8.657395353168145E0	14.300491413796593E0
Dgkb	NM_178681	0.4176810968086325E0	0.9997825050579616E0	1.2039286245942618E0	1.2039286245942618E0	130.02994010703634E0	108.00469184862013E0	0.014997758044921441E0	0.37250210508959153E0	1.816107198018738E0	1.816107198018738E0	130.02994010703634E0	71.59816350537625E0	0.32514563038059446E0	0.7899091148200671E0	1.2822787351393197E0	1.2822787351393197E0	108.00469184862013E0	84.2287163382503E0
Hopx	NM_001159901	0.15484818161488695E0	0.9845787641644222E0	0.7242604945128559E0	-1.380718688339627E0	6.276178932401703E0	8.66563754333048E0	0.015057750548244419E0	0.37361665592245413E0	0.5547967777085658E0	-1.8024618025544823E0	6.276178932401703E0	11.312572791651236E0	0.14871368073186084E0	0.6407182207931382E0	0.6981106561989249E0	-1.4324376674677954E0	8.66563754333048E0	12.41298562968967E0
Acyp2	NM_029344	0.6468094602434624E0	0.9997825050579616E0	0.9060114081810335E0	-1.1037388613104375E0	11.238317859768427E0	12.404168157585556E0	0.015156128748010122E0	0.3756804511028828E0	0.5719586192021093E0	-1.7483782330180018E0	11.238317859768427E0	19.648830321756574E0	0.08785158434120235E0	0.5495721440295976E0	0.6668742201891134E0	-1.4995331499190632E0	12.404168157585556E0	18.60046134947001E0
[truncated: 23,716 more rows]

## Sheet: Feuil2
Gene symbol	P-value (WT vs. WT 132-)	Fold change (WT vs. WT 132-)
Cs	0.04177681678319964E0	-1.1616461272125587E0
Snap47	0.047916756776906995E0	-1.1896093390569915E0
[truncated: 2,113 more rows]
